# Supplementary material for: Robustness of birth-death and gain models for inferring evolutionary events
Source: BMC Genomics. 2014 Oct 17;15(Suppl 6):S9. doi: 10.1186/1471-2164-15-S6-S9 (PMC4239551; doi:10.1186/1471-2164-15-S6-S9)
Supplement: Additional file 1 — Original input data. Tab-delimited table of domain families sizes for all six genomes used in this study: 1471-2164-15-S6-S9-S1.txt Format: TXT [file 1471-2164-15-S6-S9-S1.txt]

Family	CAEEL	DROME	DANRE	CHICK	HUMAN	MOUSE
PF00001_7tm_1	136	74	616	553	677	1480
PF00002_7tm_2	5	17	55	41	49	4
PF00003_7tm_3	7	9	64	16	23	154
PF00004_AAA	44	52	55	52	58	54
PF00005_ABC_tran	85	87	54	61	80	89
PF00006_ATP-synt_ab	6	7	5	8	5	5
PF00007_Cys_knot	1	2	13	11	13	9
PF00008_EGF	51	102	274	213	234	233
PF00009_GTP_EFTU	19	20	29	16	21	22
PF00010_HLH	37	52	114	86	103	103
PF00011_HSP20	16	11	10	11	10	10
PF00012_HSP70	11	15	23	14	15	16
PF00013_KH_1	61	56	91	69	90	105
PF00014_Kunitz_BPTI	139	35	24	24	26	28
PF00017_SH2	47	35	110	94	111	110
PF00018_SH3_1	46	58	173	148	178	172
PF00019_TGF_beta	5	7	43	28	37	37
PF00020_TNFR_c6	1	1	27	24	34	34
PF00021_UPAR_LY6	0	2	6	7	22	44
PF00022_Actin	11	16	20	23	30	27
PF00023_Ank	160	249	624	591	777	703
PF00024_PAN_1	54	17	1	7	14	11
PF00025_Arf	15	16	42	29	31	30
PF00026_Asp	19	13	6	10	8	10
PF00027_cNMP_binding	20	27	50	32	45	43
PF00028_Cadherin	57	156	692	596	606	694
PF00029_Connexin	0	0	35	15	21	20
PF00030_Crystall	0	0	116	33	41	46
PF00031_Cystatin	3	4	17	14	22	35
PF00032_Cytochrom_B_C	1	1	1	1	1	1
PF00033_Cytochrom_B_N	1	1	1	1	1	1
PF00034_Cytochrom_C	2	2	2	2	2	5
PF00035_dsrm	18	20	30	25	33	31
PF00036_efhand	65	53	145	95	99	111
PF00037_Fer4	2	2	3	2	2	2
PF00038_Filament	12	2	58	53	74	74
PF00039_fn1	0	0	24	12	15	15
PF00040_fn2	0	0	13	18	23	20
PF00041_fn3	136	167	643	469	637	634
PF00042_Globin	21	1	18	12	10	14
PF00043_GST_C	55	43	20	17	22	33
PF00044_Gp_dh_N	4	3	2	2	2	33
PF00045_Hemopexin	2	7	74	48	84	86
PF00046_Homeobox	96	101	289	186	240	302
PF00047_ig	5	3	52	13	82	49
PF00048_IL8	0	0	28	23	44	47
PF00049_Insulin	1	6	12	7	9	10
PF00050_Kazal_1	9	10	6	30	17	23
PF00051_Kringle	3	2	26	31	71	27
PF00052_Laminin_B	6	7	5	12	12	12
PF00053_Laminin_EGF	86	79	177	180	215	205
PF00054_Laminin_G_1	0	5	9	23	21	20
PF00055_Laminin_N	5	6	15	12	15	15
PF00056_Ldh_1_N	3	6	8	5	8	7
PF00057_Ldl_recept_a	117	145	198	220	219	227
PF00058_Ldl_recept_b	18	40	86	122	115	118
PF00059_Lectin_C	193	31	323	111	113	151
PF00060_Lig_chan	11	33	22	15	18	18
PF00061_Lipocalin	5	2	30	19	35	63
PF00062_Lys	0	16	1	1	8	9
PF00063_Myosin_head	18	16	44	59	42	41
PF00066_Notch	6	1	4	6	12	12
PF00067_p450	79	89	96	60	61	102
PF00068_Phospholip_A2_1	3	1	4	10	10	10
PF00069_Pkinase	305	187	775	315	375	418
PF00070_Pyr_redox	5	7	6	8	8	8
PF00071_Ras	60	64	176	121	131	130
PF00072_Response_reg	0	1	1	2	2	2
PF00074_RnaseA	0	0	2	3	14	28
PF00075_RnaseH	5	1	1	11	1	30
PF00076_RRM_1	155	192	333	260	331	368
PF00077_RVP	2	0	1	8	0	8
PF00078_RVT_1	2	2	11	26	1	6
PF00079_Serpin	12	29	28	27	38	67
PF00080_Sod_Cu	4	6	1	4	3	4
PF00081_Sod_Fe_N	2	1	1	1	1	1
PF00082_Peptidase_S8	5	5	10	6	11	11
PF00083_Sugar_tr	54	61	43	37	38	43
PF00084_Sushi	39	43	190	214	321	281
PF00085_Thioredoxin	41	36	40	43	46	46
PF00086_Thyroglobulin_1	11	8	19	18	27	26
PF00088_Trefoil	2	0	5	8	11	14
PF00089_Trypsin	9	245	171	74	128	173
PF00090_TSP_1	89	43	149	197	238	231
PF00091_Tubulin	16	14	23	18	26	22
PF00092_VWA	46	1	52	85	100	94
PF00093_VWC	3	10	40	37	57	55
PF00094_VWD	8	9	41	56	54	50
PF00095_WAP	14	4	7	19	22	25
PF00096_zf-C2H2	65	214	715	382	3132	2291
PF00097_zf-C3HC4	68	48	247	113	158	163
PF00098_zf-CCHC	32	11	79	36	37	48
PF00100_Zona_pellucida	38	15	42	23	17	19
PF00102_Y_phosphatase	109	23	50	49	50	54
PF00103_Hormone_1	0	0	5	3	6	30
PF00104_Hormone_recep	235	17	68	43	47	50
PF00105_zf-C4	266	22	67	43	46	48
PF00106_adh_short	77	57	89	59	53	59
PF00107_ADH_zinc_N	13	8	13	19	18	18
PF00108_Thiolase_N	6	6	7	6	6	8
PF00109_ketoacyl-synt	8	4	4	4	2	2
PF00110_wnt	5	8	25	18	19	19
PF00111_Fer2	5	6	7	6	5	8
PF00112_Peptidase_C1	31	11	31	12	14	24
PF00113_Enolase_C	1	1	5	3	4	5
PF00115_COX1	0	1	1	1	1	1
PF00116_COX2	0	1	1	1	1	1
PF00117_GATase	4	3	4	3	5	5
PF00118_Cpn60_TCP1	11	13	14	17	18	17
PF00119_ATP-synt_A	0	1	1	1	1	1
PF00120_Gln-synt_C	5	2	4	2	2	3
PF00121_TIM	1	1	2	1	3	1
PF00122_E1-E2_ATPase	20	15	33	31	36	37
PF00123_Hormone_2	0	0	9	11	10	10
PF00125_Histone	20	10	60	20	46	70
PF00128_Alpha-amylase	4	17	11	5	7	10
PF00129_MHC_I	0	0	13	18	27	44
PF00130_C1_1	32	30	55	47	66	65
PF00131_Metallothio	0	0	1	2	12	4
PF00132_Hexapep	1	2	2	2	2	3
PF00133_tRNA-synt_1	7	8	5	7	9	9
PF00134_Cyclin_N	20	15	33	26	32	31
PF00135_COesterase	48	38	15	14	15	27
PF00136_DNA_pol_B	4	4	3	3	4	4
PF00137_ATP-synt_C	7	15	10	6	7	9
PF00143_Interferon	0	0	2	4	16	26
PF00144_Beta-lactamase	9	0	1	3	3	3
PF00145_DNA_methylase	1	1	8	4	4	4
PF00146_NADHdh	0	1	1	1	1	1
PF00147_Fibrinogen_C	5	15	44	29	25	24
PF00149_Metallophos	67	33	33	18	27	27
PF00151_Lipase	0	30	10	9	10	8
PF00152_tRNA-synt_2	5	5	5	8	5	5
PF00153_Mito_carr	106	137	182	106	154	158
PF00155_Aminotran_1_2	15	10	20	15	17	17
PF00156_Pribosyltran	6	5	9	7	8	9
PF00157_Pou	3	6	19	8	16	17
PF00159_Hormone_3	0	0	3	2	4	3
PF00160_Pro_isomerase	19	18	20	16	19	23
PF00162_PGK	1	2	1	1	2	2
PF00163_Ribosomal_S4	1	2	1	0	2	2
PF00164_Ribosomal_S12	2	2	2	2	2	4
PF00166_Cpn10	1	2	1	1	1	3
PF00167_FGF	2	3	30	18	24	22
PF00168_C2	58	56	206	174	212	212
PF00169_PH	40	41	169	168	209	205
PF00170_bZIP_1	7	8	37	23	34	35
PF00171_Aldedh	13	12	21	16	20	21
PF00173_Cyt-b5	10	15	9	14	14	16
PF00174_Oxidored_molyb	1	1	0	0	1	1
PF00175_NAD_binding_1	6	7	11	10	12	12
PF00176_SNF2_N	27	18	23	30	34	34
PF00177_Ribosomal_S7	2	3	2	1	2	2
PF00178_Ets	11	8	23	21	28	28
PF00179_UQ_con	26	31	41	30	37	55
PF00180_Iso_dh	6	7	4	4	5	6
PF00181_Ribosomal_L2	2	2	2	2	2	2
PF00183_HSP90	3	3	6	4	18	4
PF00184_Hormone_5	0	0	2	3	2	2
PF00185_OTCace	1	1	2	1	2	2
PF00186_DHFR_1	1	1	2	1	2	1
PF00188_CAP	36	28	11	11	15	15
PF00189_Ribosomal_S3_C	1	1	1	1	1	1
PF00191_Annexin	15	18	71	46	64	58
PF00193_Xlink	0	0	28	20	24	24
PF00194_Carb_anhydrase	6	15	22	18	18	18
PF00198_2-oxoacid_dh	4	3	4	5	4	4
PF00199_Catalase	3	2	1	2	1	1
PF00200_Disintegrin	4	5	10	16	22	38
PF00201_UDPGT	76	35	25	16	13	21
PF00202_Aminotran_3	4	4	5	7	5	5
PF00203_Ribosomal_S19	1	1	1	1	1	3
PF00204_DNA_gyraseB	2	1	2	2	2	2
PF00205_TPP_enzyme_M	2	1	2	1	2	2
PF00206_Lyase_1	2	6	3	4	3	3
PF00207_A2M	1	6	23	11	11	11
PF00208_ELFV_dehydrog	1	2	2	1	2	2
PF00209_SNF	16	23	39	18	19	21
PF00210_Ferritin	2	3	11	2	5	16
PF00211_Guanylate_cyc	42	38	26	23	29	31
PF00212_ANP	0	0	4	2	3	3
PF00213_OSCP	1	1	1	1	1	2
PF00214_Calc_CGRP_IAPP	0	0	5	3	5	5
PF00215_OMPdecase	1	1	1	1	1	1
PF00217_ATP-gua_Ptrans	6	4	9	4	4	4
PF00219_IGFBP	0	0	21	12	17	17
PF00221_PAL	1	0	1	1	1	1
PF00224_PK	2	6	3	1	2	2
PF00225_Kinesin	21	27	42	40	44	47
PF00226_DnaJ	32	39	51	41	47	52
PF00227_Proteasome	14	25	25	12	19	21
PF00229_TNF	0	1	13	10	17	18
PF00230_MIP	9	7	16	12	15	12
PF00231_ATP-synt	1	1	1	2	1	1
PF00232_Glyco_hydro_1	2	1	4	12	12	10
PF00233_PDEase_I	6	6	19	17	21	21
PF00235_Profilin	3	1	2	3	4	4
PF00236_Hormone_6	0	0	2	1	1	1
PF00237_Ribosomal_L22	2	2	2	3	2	21
PF00238_Ribosomal_L14	1	2	3	2	2	3
PF00240_ubiquitin	23	25	46	28	41	55
PF00241_Cofilin_ADF	5	8	14	9	10	14
PF00243_NGF	0	0	4	3	4	4
PF00244_14-3-3	3	2	11	6	6	8
PF00245_Alk_phosphatase	0	13	5	4	4	4
PF00246_Peptidase_M14	14	25	19	23	25	24
PF00248_Aldo_ket_red	15	13	13	12	18	22
PF00249_Myb_DNA-binding	10	11	30	30	32	37
PF00250_Fork_head	14	18	58	33	49	45
PF00252_Ribosomal_L16	2	2	2	1	3	7
PF00253_Ribosomal_S14	2	2	2	2	2	10
PF00254_FKBP_C	13	9	32	22	26	25
PF00255_GSHPx	8	2	7	3	8	8
PF00258_Flavodoxin_1	4	3	8	6	8	7
PF00260_Protamine_P1	0	0	1	0	1	1
PF00261_Tropomyosin	1	2	6	3	5	4
PF00262_Calreticulin	2	4	7	3	4	5
PF00264_Tyrosinase	6	0	5	3	3	3
PF00265_TK	1	0	1	1	1	2
PF00266_Aminotran_5	7	6	6	5	6	6
PF00268_Ribonuc_red_sm	3	1	2	2	2	3
PF00270_DEAD	61	59	50	58	72	75
PF00271_Helicase_C	83	77	74	78	106	110
PF00273_Serum_albumin	0	0	2	5	11	14
PF00274_Glycolytic	2	2	5	2	3	5
PF00276_Ribosomal_L23	3	1	2	2	2	24
PF00277_SAA	0	0	1	0	3	4
PF00278_Orn_DAP_Arg_deC	2	2	2	4	3	4
PF00281_Ribosomal_L5	2	1	1	1	1	5
PF00282_Pyridoxal_deC	11	10	9	7	9	8
PF00285_Citrate_synt	3	3	3	1	2	3
PF00287_Na_K-ATPase	3	7	7	4	5	5
PF00288_GHMP_kinases_N	4	3	3	6	5	5
PF00289_CPSase_L_chain	7	5	11	6	9	9
PF00291_PALP	15	2	3	7	6	6
PF00292_PAX	10	10	13	6	9	9
PF00293_NUDIX	12	17	23	16	22	23
PF00294_PfkB	4	11	7	5	4	4
PF00297_Ribosomal_L3	2	2	2	4	3	5
PF00298_Ribosomal_L11	2	2	2	1	2	7
PF00300_PGAM	10	7	15	9	12	11
PF00303_Thymidylat_synt	1	1	1	1	1	1
PF00305_Lipoxygenase	0	0	12	2	7	7
PF00306_ATP-synt_ab_C	5	7	5	4	5	6
PF00307_CH	39	38	102	81	93	92
PF00310_GATase_2	6	9	7	7	7	7
PF00312_Ribosomal_S15	1	2	2	2	2	5
PF00313_CSD	5	8	12	11	12	14
PF00316_FBPase	1	1	3	2	2	3
PF00317_Ribonuc_red_lgN	1	1	1	1	1	1
PF00318_Ribosomal_S2	4	4	3	1	3	6
PF00319_SRF-TF	2	2	8	4	5	5
PF00320_GATA	15	8	26	18	21	20
PF00322_Endothelin	0	0	4	4	3	3
PF00323_Defensin_1	0	0	0	0	5	26
PF00324_AA_permease	23	16	34	23	25	30
PF00326_Peptidase_S9	7	8	9	12	11	12
PF00327_Ribosomal_L30	1	2	3	3	3	8
PF00328_Acid_phosphat_A	25	8	5	9	8	8
PF00329_Complex1_30kDa	1	1	1	1	1	1
PF00330_Aconitase	2	4	3	4	4	4
PF00333_Ribosomal_S5	2	4	2	2	2	14
PF00334_NDK	3	4	9	11	12	14
PF00335_Tetraspannin	19	35	50	29	32	32
PF00337_Gal-bind_lectin	33	10	20	9	20	18
PF00338_Ribosomal_S10	3	3	3	3	3	4
PF00339_Arrestin_N	29	17	20	6	10	10
PF00340_IL1	0	0	1	2	9	9
PF00341_PDGF	1	1	8	8	9	8
PF00342_PGI	1	1	2	1	1	1
PF00343_Phosphorylase	1	1	5	2	3	3
PF00344_SecY	1	1	2	2	2	2
PF00346_Complex1_49kDa	2	2	1	0	1	1
PF00347_Ribosomal_L6	2	2	2	4	2	11
PF00348_polyprenyl_synt	2	3	4	4	4	5
PF00349_Hexokinase_1	3	4	7	8	9	9
PF00350_Dynamin_N	5	7	32	9	15	15
PF00351_Biopterin_H	3	3	6	5	4	4
PF00352_TBP	4	9	6	6	6	6
PF00354_Pentaxin	0	1	19	9	11	9
PF00355_Rieske	3	3	8	5	3	4
PF00357_Integrin_alpha	2	1	2	3	8	9
PF00359_PTS_EIIA_2	2	0	0	1	1	1
PF00361_Oxidored_q1	0	3	3	3	3	6
PF00362_Integrin_beta	2	2	13	6	8	10
PF00363_Casein	0	0	0	0	1	4
PF00364_Biotin_lipoyl	8	6	10	11	10	10
PF00365_PFK	4	2	12	6	6	6
PF00366_Ribosomal_S17	1	1	2	2	2	4
PF00368_HMG-CoA_red	1	1	3	1	1	1
PF00370_FGGY_N	5	9	6	6	6	7
PF00373_FERM_M	19	18	41	38	46	44
PF00375_SDF	6	2	13	9	7	7
PF00377_Prion	0	0	0	1	2	2
PF00378_ECH	13	14	15	14	15	14
PF00380_Ribosomal_S9	2	2	2	2	2	3
PF00382_TFIIB	4	4	6	4	4	4
PF00383_dCMP_cyt_deam_1	8	6	7	5	6	6
PF00384_Molybdopterin	1	1	1	1	1	1
PF00385_Chromo	17	18	23	20	32	33
PF00386_C1q	0	0	48	29	30	30
PF00387_PI-PLC-Y	6	3	16	11	15	15
PF00388_PI-PLC-X	6	5	27	14	17	18
PF00389_2-Hacid_dh	2	6	7	9	4	4
PF00390_malic	1	5	3	1	3	3
PF00393_6PGD	1	1	1	1	1	1
PF00394_Cu-oxidase	1	4	0	2	1	0
PF00396_Granulin	4	0	21	0	7	7
PF00397_WW	28	30	60	61	73	72
PF00398_RrnaAD	2	3	2	3	3	3
PF00400_WD40	494	639	935	859	1131	1134
PF00402_Calponin	20	3	19	11	11	12
PF00403_HMA	4	5	12	14	14	14
PF00405_Transferrin	0	7	5	6	6	8
PF00406_ADK	8	7	16	14	14	10
PF00408_PGM_PMM_IV	3	3	5	4	4	4
PF00410_Ribosomal_S8	1	2	1	1	1	4
PF00411_Ribosomal_S11	2	2	2	2	2	3
PF00412_LIM	63	84	186	139	158	169
PF00413_Peptidase_M10	6	2	20	15	23	23
PF00414_MAP1B_neuraxin	0	0	0	0	5	5
PF00415_RCC1	18	53	68	107	110	99
PF00416_Ribosomal_S13	1	1	2	0	1	9
PF00418_Tubulin-binding	2	4	7	11	11	11
PF00420_Oxidored_q2	0	1	1	1	1	2
PF00428_Ribosomal_60s	4	3	4	3	3	11
PF00429_TLV_coat	0	0	2	12	3	24
PF00431_CUB	87	69	123	140	151	154
PF00432_Prenyltrans	12	12	16	8	17	17
PF00433_Pkinase_C	14	15	42	28	36	39
PF00435_Spectrin	76	93	168	183	238	209
PF00436_SSB	1	1	1	1	1	1
PF00438_S-AdoMet_synt_N	5	1	4	2	2	2
PF00439_Bromodomain	22	26	45	37	52	53
PF00441_Acyl-CoA_dh_1	17	10	14	15	12	14
PF00443_UCH	27	22	34	46	62	55
PF00444_Ribosomal_L36	1	1	1	1	1	1
PF00445_Ribonuclease_T2	1	1	2	1	1	3
PF00446_GnRH	0	0	2	0	2	1
PF00447_HSF_DNA-bind	2	1	4	7	6	6
PF00448_SRP54	2	2	2	2	2	3
PF00450_Peptidase_S10	15	5	4	2	3	3
PF00452_Bcl-2	1	2	11	8	10	13
PF00453_Ribosomal_L20	1	1	0	1	1	1
PF00454_PI3_PI4_kinase	11	10	13	16	19	17
PF00456_Transketolase_N	1	2	2	1	4	4
PF00458_WHEP-TRS	8	10	5	7	7	7
PF00459_Inositol_P	3	9	5	5	5	5
PF00462_Glutaredoxin	12	7	7	8	10	8
PF00464_SHMT	1	1	2	1	2	2
PF00465_Fe-ADH	1	1	1	2	1	1
PF00466_Ribosomal_L10	3	3	3	3	3	7
PF00467_KOW	6	7	10	7	11	17
PF00468_Ribosomal_L34	0	0	0	1	1	1
PF00471_Ribosomal_L33	0	0	0	0	1	1
PF00472_RF-1	3	3	3	4	4	4
PF00473_CRF	0	1	2	1	2	2
PF00474_SSF	3	19	14	12	12	14
PF00476_DNA_pol_A	2	2	4	4	3	3
PF00478_IMPDH	2	1	5	2	4	4
PF00479_G6PD_N	1	2	3	1	2	3
PF00480_ROK	0	0	1	1	1	1
PF00481_PP2C	12	13	19	18	23	23
PF00483_NTP_transferase	3	4	6	3	3	3
PF00484_Pro_CA	1	1	0	0	0	0
PF00485_PRK	2	2	5	4	3	4
PF00487_FA_desaturase	9	10	5	9	8	13
PF00488_MutS_V	5	2	3	4	5	5
PF00489_IL6	0	0	0	2	3	3
PF00490_ALAD	0	1	1	0	1	1
PF00491_Arginase	1	1	4	3	3	3
PF00493_MCM	6	7	9	10	8	9
PF00494_SQS_PSY	1	1	2	2	2	2
PF00497_SBP_bac_3	9	10	15	7	9	9
PF00498_FHA	10	14	26	19	28	30
PF00499_Oxidored_q3	0	1	1	1	1	1
PF00501_AMP-binding	36	29	38	32	33	32
PF00503_G-alpha	23	8	29	22	16	16
PF00505_HMG_box	17	24	62	40	60	79
PF00507_Oxidored_q4	0	1	1	1	1	1
PF00510_COX3	0	1	1	1	1	1
PF00514_Arm	15	35	100	87	102	115
PF00515_TPR_1	46	61	129	112	147	127
PF00517_GP41	0	0	0	0	1	13
PF00520_Ion_trans	53	48	180	125	166	166
PF00521_DNA_topoisoIV	5	1	2	2	2	2
PF00525_Crystallin	0	0	3	3	3	3
PF00530_SRCR	3	8	145	192	80	86
PF00531_Death	5	7	27	30	34	34
PF00533_BRCT	22	18	17	27	27	29
PF00534_Glycos_transf_1	5	5	5	4	6	6
PF00535_Glycos_transf_2	13	16	24	21	25	26
PF00536_SAM_1	17	25	73	55	72	73
PF00538_Linker_histone	8	2	21	12	14	15
PF00542_Ribosomal_L12	1	1	1	1	1	1
PF00549_Ligase_CoA	6	5	5	3	4	4
PF00550_PP-binding	14	6	6	4	5	6
PF00551_Formyl_trans_N	2	3	2	4	4	4
PF00552_Integrase	0	0	0	10	0	49
PF00554_RHD	0	4	10	9	10	10
PF00557_Peptidase_M24	8	10	11	9	9	9
PF00560_LRR_1	112	249	520	420	525	541
PF00561_Abhydrolase_1	26	39	20	26	31	34
PF00562_RNA_pol_Rpb2_6	3	3	2	3	3	3
PF00564_PB1	4	3	15	12	14	15
PF00565_SNase	5	4	6	0	5	5
PF00566_TBC	20	25	32	37	49	40
PF00567_TUDOR	11	34	29	29	29	27
PF00568_WH1	2	4	15	8	11	11
PF00569_ZZ	10	13	15	16	18	17
PF00570_HRDC	3	2	1	3	3	3
PF00571_CBS	27	10	38	24	32	33
PF00572_Ribosomal_L13	2	2	2	3	2	3
PF00573_Ribosomal_L4	2	2	2	1	2	2
PF00574_CLP_protease	1	1	1	0	1	1
PF00575_S1	5	6	10	12	12	12
PF00576_Transthyretin	2	1	2	3	1	2
PF00578_AhpC-TSA	11	8	9	4	7	10
PF00579_tRNA-synt_1b	6	4	2	4	4	4
PF00580_UvrD-helicase	0	1	1	2	2	2
PF00581_Rhodanese	16	9	20	21	25	24
PF00583_Acetyltransf_1	18	22	20	15	22	29
PF00584_SecE	1	3	0	1	1	5
PF00586_AIRS	3	5	4	4	4	4
PF00587_tRNA-synt_2b	7	7	7	9	10	10
PF00588_SpoU_methylase	2	2	4	4	3	2
PF00590_TP_methylase	1	1	2	1	1	1
PF00591_Glycos_transf_3	0	0	1	0	1	1
PF00594_Gla	0	0	11	14	13	15
PF00595_PDZ	69	94	243	187	247	239
PF00596_Aldolase_II	3	2	5	3	4	4
PF00605_IRF	0	0	13	8	9	9
PF00607_Gag_p24	0	0	0	27	0	9
PF00609_DAGK_acc	5	5	8	8	10	10
PF00610_DEP	7	5	23	24	24	23
PF00611_FCH	6	5	22	18	20	20
PF00612_IQ	16	57	107	89	135	129
PF00613_PI3Ka	4	4	8	8	9	8
PF00614_PLDc	4	4	7	4	5	6
PF00615_RGS	20	9	38	41	38	36
PF00616_RasGAP	4	5	10	11	14	14
PF00617_RasGEF	8	10	22	18	30	28
PF00618_RasGEF_N	5	6	11	10	19	20
PF00619_CARD	2	0	16	13	28	28
PF00620_RhoGAP	23	20	65	77	66	67
PF00621_RhoGEF	21	22	61	59	72	69
PF00622_SPRY	15	15	133	52	101	86
PF00623_RNA_pol_Rpb1_2	3	3	2	2	3	3
PF00625_Guanylate_kin	9	9	39	20	25	25
PF00626_Gelsolin	12	12	66	37	45	44
PF00627_UBA	13	24	32	25	31	36
PF00628_PHD	26	36	69	54	81	78
PF00629_MAM	7	6	36	29	34	29
PF00630_Filamin	34	40	56	78	78	78
PF00631_G-gamma	4	5	15	12	15	20
PF00632_HECT	9	14	27	32	28	26
PF00633_HHH	1	1	2	2	3	3
PF00634_BRCA2	0	0	0	3	8	7
PF00635_Motile_Sperm	90	4	5	4	5	7
PF00636_Ribonuclease_3	4	6	4	4	4	4
PF00637_Clathrin	10	10	17	18	18	12
PF00638_Ran_BP1	4	6	4	11	20	9
PF00639_Rotamase	2	3	2	1	2	3
PF00640_PID	12	11	30	28	32	33
PF00641_zf-RanBP	6	19	17	20	31	29
PF00642_zf-CCCH	42	16	38	30	48	53
PF00643_zf-B_box	7	9	161	40	75	66
PF00644_PARP	3	2	12	14	16	14
PF00645_zf-PARP	2	2	3	3	3	3
PF00646_F-box	296	22	53	40	52	65
PF00647_EF1G	1	1	1	0	1	3
PF00648_Peptidase_C2	14	4	20	14	16	14
PF00650_CRAL_TRIO	14	27	15	16	18	18
PF00651_BTB	110	65	123	120	131	169
PF00652_Ricin_B_lectin	9	14	17	26	24	22
PF00653_BIR	3	7	10	11	16	28
PF00654_Voltage_CLC	6	3	11	10	9	9
PF00656_Peptidase_C14	5	7	22	12	14	12
PF00657_Lipase_GDSL	10	2	3	6	6	6
PF00658_PABP	2	2	5	3	5	6
PF00659_POLO_box	6	2	9	6	7	8
PF00662_Oxidored_q1_N	0	1	1	1	1	2
PF00664_ABC_membrane	55	41	34	32	39	39
PF00665_rve	0	1	3	15	2	36
PF00666_Cathelicidins	0	0	0	3	1	2
PF00667_FAD_binding_1	3	4	6	6	6	6
PF00670_AdoHcyase_NAD	1	3	4	3	3	3
PF00673_Ribosomal_L5_C	2	1	1	1	1	6
PF00675_Peptidase_M16	12	7	9	7	7	7
PF00676_E1_dh	4	6	4	4	6	6
PF00679_EFG_C	6	6	8	6	6	6
PF00681_Plectin	0	4	14	45	43	73
PF00682_HMGL-like	2	2	3	3	3	3
PF00683_TB	0	0	18	34	42	32
PF00684_DnaJ_CXXCXGXG	3	4	6	4	4	5
PF00685_Sulfotransfer_1	6	12	39	34	35	46
PF00686_CBM_20	2	5	2	3	3	3
PF00687_Ribosomal_L1	3	4	3	3	3	4
PF00688_TGFb_propeptide	3	7	35	20	28	27
PF00689_Cation_ATPase_C	10	7	22	12	16	16
PF00690_Cation_ATPase_N	12	6	20	15	18	18
PF00692_dUTPase	3	1	1	2	2	7
PF00694_Aconitase_C	2	4	2	3	3	3
PF00696_AA_kinase	1	1	1	0	1	1
PF00698_Acyl_transf_1	4	4	4	2	2	2
PF00701_DHDPS	0	0	2	2	2	2
PF00702_Hydrolase	35	21	43	38	44	44
PF00703_Glyco_hydro_2	2	2	2	1	1	1
PF00704_Glyco_hydro_18	40	21	10	4	7	11
PF00705_PCNA_N	1	2	1	1	1	1
PF00707_IF3_C	0	1	1	1	1	1
PF00708_Acylphosphatase	0	6	1	2	2	2
PF00709_Adenylsucc_synt	1	1	3	2	2	2
PF00710_Asparaginase	1	2	1	1	1	1
PF00711_Defensin_beta	0	0	0	10	5	23
PF00714_IFN-gamma	0	0	1	1	1	1
PF00715_IL2	0	0	0	0	1	1
PF00717_Peptidase_S24	3	3	3	4	4	5
PF00719_Pyrophosphatase	1	1	3	2	2	2
PF00723_Glyco_hydro_15	3	2	3	2	3	3
PF00725_3HCDH	10	3	7	4	6	6
PF00726_IL10	0	0	2	2	4	6
PF00727_IL4	0	0	0	2	1	1
PF00728_Glyco_hydro_20	5	4	4	3	3	3
PF00730_HhH-GPD	1	2	2	4	4	4
PF00731_AIRC	1	1	1	1	1	1
PF00732_GMC_oxred_N	1	16	0	1	1	1
PF00733_Asn_synthase	3	2	2	2	2	2
PF00735_Septin	2	5	24	11	14	13
PF00736_EF1_GNE	1	2	3	2	2	2
PF00743_FMO-like	9	4	7	5	6	9
PF00748_Calpain_inhib	0	0	2	4	4	4
PF00749_tRNA-synt_1c	3	3	3	3	3	3
PF00750_tRNA-synt_1d	2	2	3	2	2	2
PF00751_DM	13	4	5	3	7	7
PF00752_XPG_N	4	4	4	4	5	4
PF00753_Lactamase_B	12	9	10	11	12	12
PF00754_F5_F8_type_C	3	7	40	23	31	31
PF00755_Carn_acyltransf	11	7	11	5	7	7
PF00756_Esterase	1	1	1	1	1	2
PF00757_Furin-like	2	5	10	6	7	7
PF00758_EPO_TPO	0	0	1	1	2	2
PF00762_Ferrochelatase	1	1	1	1	1	1
PF00763_THF_DHG_CYH	1	2	4	4	4	4
PF00764_Arginosuc_synth	0	1	1	2	1	1
PF00766_ETF_alpha	1	1	1	1	1	1
PF00769_ERM	1	2	4	4	4	4
PF00773_RNB	2	2	3	3	4	4
PF00777_Glyco_transf_29	0	1	30	25	20	21
PF00778_DIX	4	2	8	4	6	6
PF00779_BTK	0	2	5	6	8	8
PF00780_CNH	6	5	13	12	15	15
PF00781_DAGK_cat	8	8	12	12	15	15
PF00782_DSPc	16	14	60	38	41	41
PF00784_MyTH4	6	8	10	9	12	11
PF00786_PBD	7	6	18	10	14	14
PF00787_PX	12	16	46	43	49	47
PF00788_RA	12	16	34	33	37	38
PF00789_UBX	5	9	12	10	12	15
PF00790_VHS	4	4	9	9	9	10
PF00791_ZU5	3	4	11	10	12	11
PF00792_PI3K_C2	3	3	6	9	8	8
PF00794_PI3K_rbd	1	2	6	6	7	6
PF00795_CN_hydrolase	4	8	5	6	8	7
PF00797_Acetyltransf_2	0	0	7	3	2	3
PF00801_PKD	0	0	17	18	22	21
PF00804_Syntaxin	6	5	17	7	11	11
PF00805_Pentapeptide	0	4	5	5	5	2
PF00806_PUF	25	9	5	16	16	16
PF00808_CBFD_NFYB_HMF	6	7	9	5	7	7
PF00809_Pterin_bind	1	0	0	2	1	1
PF00810_ER_lumen_recept	2	1	3	2	3	3
PF00811_Ependymin	0	0	3	1	1	1
PF00812_Ephrin	4	1	12	4	8	8
PF00814_Peptidase_M22	2	2	2	2	2	4
PF00817_IMS	2	3	4	3	4	4
PF00821_PEPCK	4	2	2	2	2	2
PF00822_PMP22_Claudin	3	2	74	32	38	50
PF00827_Ribosomal_L15e	1	1	1	1	1	8
PF00828_Ribosomal_L18e	2	3	3	3	3	11
PF00829_Ribosomal_L21p	1	1	1	1	1	1
PF00831_Ribosomal_L29	1	1	1	1	1	3
PF00832_Ribosomal_L39	1	1	1	1	3	2
PF00833_Ribosomal_S17e	1	1	2	1	1	5
PF00834_Ribul_P_3_epim	1	1	2	1	1	1
PF00835_SNAP-25	1	3	5	2	3	4
PF00836_Stathmin	0	1	7	4	4	4
PF00837_T4_deiodinase	0	0	2	3	3	3
PF00838_TCTP	1	1	2	1	3	2
PF00839_Cys_rich_FGFR	15	13	9	15	15	15
PF00841_Protamine_P2	0	0	0	0	1	1
PF00849_PseudoU_synth_2	1	2	3	2	4	4
PF00850_Hist_deacetyl	9	6	6	10	12	12
PF00852_Glyco_transf_10	5	5	18	6	8	5
PF00853_Runt	1	3	4	3	3	3
PF00854_PTR2	3	3	3	5	6	5
PF00855_PWWP	1	10	21	22	25	24
PF00856_SET	26	21	47	30	38	39
PF00857_Isochorismatase	3	3	2	1	2	3
PF00858_ASC	36	28	8	9	10	8
PF00859_CTF_NFI	0	0	4	4	4	4
PF00860_Xan_ur_permease	7	1	4	5	3	4
PF00861_Ribosomal_L18p	1	1	3	1	2	4
PF00864_P2X_receptor	0	0	9	8	8	7
PF00865_Osteopontin	0	0	0	2	1	1
PF00867_XPG_I	4	4	3	4	4	4
PF00868_Transglut_N	0	1	13	8	9	8
PF00870_P53	0	1	3	3	3	3
PF00875_DNA_photolyase	0	3	9	4	2	2
PF00876_Innexin	25	8	3	3	3	3
PF00878_CIMR	0	5	15	15	15	14
PF00879_Defensin_propep	0	0	0	0	6	41
PF00880_Nebulin	1	2	69	92	148	142
PF00881_Nitroreductase	1	1	0	1	1	1
PF00883_Peptidase_M17	2	10	3	2	2	2
PF00884_Sulfatase	4	9	15	17	17	13
PF00886_Ribosomal_S16	1	1	1	1	1	1
PF00887_ACBP	10	9	9	6	7	9
PF00888_Cullin	7	7	11	9	10	10
PF00889_EF_TS	1	2	2	0	2	2
PF00890_FAD_binding_2	3	2	2	1	2	1
PF00891_Methyltransf_2	0	0	2	2	2	0
PF00892_EamA	0	4	9	10	15	13
PF00895_ATP-synt_8	0	1	1	1	1	1
PF00899_ThiF	9	9	10	13	13	17
PF00900_Ribosomal_S4e	1	1	1	1	3	5
PF00903_Glyoxalase	5	3	8	6	5	5
PF00907_T-box	22	8	21	16	17	17
PF00909_Ammonium_transp	6	2	7	5	5	4
PF00916_Sulfate_transp	8	9	11	13	9	11
PF00917_MATH	157	5	15	11	12	29
PF00918_Gastrin	0	0	2	2	2	2
PF00919_UPF0004	2	2	2	2	2	2
PF00923_Transaldolase	1	1	1	1	1	1
PF00927_Transglut_C	0	2	25	14	16	16
PF00928_Adap_comp_sub	6	5	13	10	10	13
PF00929_Exonuc_X-T	10	8	7	11	14	14
PF00930_DPPIV_N	3	6	3	5	6	6
PF00931_NB-ARC	0	1	1	1	1	1
PF00932_IF_tail	9	2	4	4	5	5
PF00935_Ribosomal_L44	1	1	1	1	2	6
PF00939_Na_sulph_symp	4	4	6	4	5	5
PF00940_RNA_pol	1	1	1	0	1	1
PF00941_FAD_binding_5	3	5	3	3	2	5
PF00953_Glycos_transf_4	1	1	1	1	1	1
PF00955_HCO3_cotransp	6	2	15	14	12	12
PF00956_NAP	2	4	6	3	15	13
PF00957_Synaptobrevin	9	5	12	8	9	11
PF00958_GMP_synt_C	2	1	0	1	1	2
PF00962_A_deaminase	3	8	9	4	6	5
PF00965_TIMP	2	1	4	3	4	4
PF00969_MHC_II_beta	0	0	8	4	13	8
PF00970_FAD_binding_6	3	4	4	4	5	5
PF00975_Thioesterase	2	3	1	2	2	2
PF00976_ACTH_domain	0	0	2	1	1	1
PF00982_Glyco_transf_20	2	1	0	0	0	0
PF00984_UDPG_MGDP_dh	1	1	1	2	1	1
PF00988_CPSase_sm_chain	1	1	2	1	2	2
PF00989_PAS	5	9	30	21	25	25
PF00992_Troponin	7	2	21	6	6	6
PF00993_MHC_II_alpha	0	0	5	3	7	4
PF00994_MoCF_biosynth	3	2	3	2	3	3
PF00995_Sec1	6	5	9	8	8	9
PF00996_GDI	2	2	7	4	6	6
PF00997_Casein_kappa	0	0	0	0	1	1
PF00999_Na_H_Exchanger	12	5	7	13	16	13
PF01000_RNA_pol_A_bac	2	2	2	2	2	2
PF01007_IRK	3	3	28	13	15	15
PF01008_IF-2B	4	4	4	2	4	4
PF01011_PQQ	3	0	2	0	1	1
PF01012_ETF	2	2	2	1	2	3
PF01014_Uricase	0	2	2	2	0	2
PF01015_Ribosomal_S3Ae	1	1	1	1	1	3
PF01016_Ribosomal_L27	0	1	1	1	1	2
PF01017_STAT_alpha	1	1	7	4	7	7
PF01018_GTP1_OBG	2	2	2	2	2	3
PF01019_G_glu_transpept	6	4	6	3	10	5
PF01020_Ribosomal_L40e	0	1	1	1	1	5
PF01023_S_100	0	0	10	9	27	29
PF01025_GrpE	1	1	2	2	2	2
PF01026_TatD_DNase	4	2	4	2	3	3
PF01027_UPF0005	5	7	8	4	6	7
PF01028_Topoisom_I	1	1	3	2	2	2
PF01030_Recep_L_domain	123	8	18	12	14	14
PF01031_Dynamin_M	2	2	16	5	6	6
PF01033_Somatomedin_B	1	4	11	9	12	12
PF01034_Syndecan	1	1	3	5	5	6
PF01035_DNA_binding_1	1	1	1	1	1	1
PF01039_Carboxyl_trans	4	2	5	6	4	4
PF01040_UbiA	3	3	3	3	3	3
PF01042_Ribonuc_L-PSP	1	3	1	3	1	1
PF01044_Vinculin	6	5	11	10	12	13
PF01048_PNP_UDP_1	3	8	8	3	4	5
PF01049_Cadherin_C	1	4	18	20	25	27
PF01053_Cys_Met_Meta_PP	3	1	1	1	1	1
PF01055_Glyco_hydro_31	4	4	3	12	10	10
PF01056_Myc_N	0	0	7	3	5	6
PF01058_Oxidored_q6	1	2	0	1	1	1
PF01059_Oxidored_q5_N	0	1	1	1	1	2
PF01061_ABC2_membrane	10	17	9	5	5	6
PF01062_Bestrophin	29	4	0	5	4	3
PF01063_Aminotran_4	2	1	2	1	2	2
PF01064_Activin_recp	11	5	13	9	10	12
PF01066_CDP-OH_P_transf	5	6	6	4	5	5
PF01067_Calpain_III	8	3	18	14	14	13
PF01068_DNA_ligase_A_M	2	3	2	2	3	3
PF01070_FMN_dh	1	1	2	2	2	2
PF01071_GARS_A	1	1	1	2	1	1
PF01073_3Beta_HSD	5	1	7	8	7	11
PF01074_Glyco_hydro_38	3	8	3	3	5	5
PF01079_Hint	10	1	5	2	3	3
PF01080_Presenilin	4	1	3	2	3	2
PF01082_Cu2_monooxygen	3	3	5	3	4	4
PF01084_Ribosomal_S18	2	3	3	3	3	3
PF01085_HH_signal	0	1	5	2	3	3
PF01086_Clathrin_lg_ch	1	1	2	2	2	2
PF01087_GalP_UDP_transf	1	1	1	0	1	1
PF01088_Peptidase_C12	4	4	4	4	4	5
PF01090_Ribosomal_S19e	1	2	1	0	1	5
PF01091_PTN_MK_C	0	3	3	2	2	2
PF01092_Ribosomal_S6e	1	2	1	1	1	5
PF01093_Clusterin	0	0	2	2	2	1
PF01094_ANF_receptor	40	24	90	27	38	173
PF01096_TFIIS_C	4	4	7	4	6	6
PF01099_Uteroglobin	0	0	0	0	9	30
PF01101_HMG14_17	0	0	3	4	5	18
PF01102_Glycophorin_A	0	0	0	0	2	1
PF01103_Bac_surface_Ag	1	1	2	1	1	1
PF01105_EMP24_GP25L	8	9	9	7	9	11
PF01106_NifU	1	2	2	1	1	1
PF01108_Tissue_fac	0	0	12	13	13	12
PF01109_GM_CSF	0	0	0	1	1	1
PF01110_CNTF	0	0	1	1	0	1
PF01111_CKS	2	2	3	2	2	4
PF01112_Asparaginase_2	2	5	5	3	3	3
PF01114_Colipase	0	0	0	1	1	1
PF01115_F_actin_cap_B	1	1	1	1	1	1
PF01118_Semialdhyde_dh	1	0	0	1	1	1
PF01119_DNA_mis_repair	2	2	4	2	4	4
PF01120_Alpha_L_fucos	1	1	3	2	2	2
PF01121_CoaE	2	2	2	2	2	2
PF01122_Cobalamin_bind	0	1	1	1	3	2
PF01124_MAPEG	0	4	9	9	6	6
PF01125_G10	1	1	1	1	1	1
PF01126_Heme_oxygenase	0	1	2	2	2	2
PF01127_Sdh_cyt	1	2	1	0	1	1
PF01128_IspD	0	0	1	1	1	1
PF01129_ART	0	0	7	9	4	6
PF01130_CD36	6	13	5	3	3	3
PF01131_Topoisom_bac	2	2	2	2	2	2
PF01133_ER	2	1	1	1	1	4
PF01134_GIDA	1	1	1	1	1	1
PF01135_PCMT	2	1	4	4	3	3
PF01137_RTC	1	2	2	2	2	2
PF01138_RNase_PH	8	7	6	4	8	8
PF01139_UPF0027	1	1	1	1	1	1
PF01142_TruD	1	1	4	2	2	2
PF01144_CoA_trans	2	2	4	2	4	6
PF01145_Band_7	13	11	14	8	11	12
PF01146_Caveolin	2	0	5	3	3	3
PF01147_Crust_neurohorm	2	1	0	0	0	0
PF01148_CTP_transf_1	2	1	2	2	2	2
PF01149_Fapy_DNA_glyco	0	0	2	2	2	2
PF01150_GDA1_CD39	3	1	10	12	8	8
PF01151_ELO	9	19	13	7	7	7
PF01153_Glypican	1	4	6	7	6	6
PF01154_HMG_CoA_synt_N	1	1	1	2	2	2
PF01156_IU_nuc_hydro	2	3	2	0	0	0
PF01157_Ribosomal_L21e	1	1	1	1	1	25
PF01158_Ribosomal_L36e	1	1	1	1	2	7
PF01159_Ribosomal_L6e	1	1	1	1	1	5
PF01160_Opiods_neuropep	0	0	5	2	3	3
PF01161_PBP	5	9	2	2	3	5
PF01163_RIO1	3	3	3	4	3	3
PF01165_Ribosomal_S21	1	1	1	1	0	3
PF01166_TSC22	3	1	3	2	4	4
PF01167_Tub	2	2	6	4	5	7
PF01168_Ala_racemase_N	1	1	2	1	1	1
PF01169_UPF0016	2	2	2	2	2	2
PF01170_UPF0020	2	1	3	5	3	3
PF01171_ATP_bind_3	2	1	1	0	1	1
PF01172_SBDS	1	1	1	1	1	1
PF01175_Urocanase	1	0	1	1	1	1
PF01176_eIF-1a	2	2	3	2	3	16
PF01179_Cu_amine_oxid	0	0	2	2	3	6
PF01180_DHO_dh	2	2	2	2	2	2
PF01182_Glucosamine_iso	2	2	2	2	2	3
PF01186_Lysyl_oxidase	0	2	11	3	5	5
PF01187_MIF	4	0	2	1	3	6
PF01188_MR_MLE	0	0	1	0	1	0
PF01189_Nol1_Nop2_Fmu	4	5	6	6	8	7
PF01191_RNA_pol_Rpb5_C	1	1	1	1	1	1
PF01192_RNA_pol_Rpb6	1	1	1	1	1	1
PF01193_RNA_pol_L	3	3	3	4	5	4
PF01194_RNA_pol_N	1	1	1	1	1	2
PF01195_Pept_tRNA_hydro	0	0	1	0	1	1
PF01196_Ribosomal_L17	1	1	0	1	1	1
PF01198_Ribosomal_L31e	1	1	1	1	1	11
PF01199_Ribosomal_L34e	1	2	1	1	1	6
PF01200_Ribosomal_S28e	1	2	1	1	0	6
PF01201_Ribosomal_S8e	2	2	3	2	2	8
PF01202_SKI	2	0	0	2	2	2
PF01204_Trehalase	5	2	0	0	1	1
PF01205_UPF0029	1	0	1	1	1	1
PF01207_Dus	4	4	4	4	4	4
PF01208_URO-D	0	1	1	1	1	1
PF01209_Ubie_methyltran	1	1	1	1	1	1
PF01210_NAD_Gly3P_dh_N	2	3	4	2	2	3
PF01212_Beta_elim_lyase	1	1	1	2	1	2
PF01213_CAP_N	2	1	2	1	2	2
PF01214_CK_II_beta	1	15	1	0	1	1
PF01215_COX5B	1	2	3	0	1	2
PF01216_Calsequestrin	1	0	3	1	2	2
PF01217_Clat_adaptor_s	9	6	18	9	15	20
PF01218_Coprogen_oxidas	0	1	1	1	1	1
PF01221_Dynein_light	5	3	5	4	3	5
PF01222_ERG4_ERG24	1	2	3	2	3	3
PF01223_Endonuclease_NS	1	15	18	5	6	5
PF01227_GTP_cyclohydroI	1	1	2	1	1	1
PF01229_Glyco_hydro_39	0	1	1	1	1	1
PF01230_HIT	2	2	3	2	3	3
PF01231_IDO	0	0	1	1	2	2
PF01233_NMT	1	1	3	2	2	2
PF01234_NNMT_PNMT_TEMT	3	0	1	1	3	3
PF01237_Oxysterol_BP	4	4	15	11	12	12
PF01238_PMI_typeI	2	1	1	1	1	1
PF01239_PPTA	9	11	14	8	14	14
PF01242_PTPS	1	1	1	1	1	1
PF01243_Pyridox_oxidase	1	3	1	0	1	1
PF01244_Peptidase_M19	0	3	1	1	3	4
PF01245_Ribosomal_L19	1	1	1	1	1	1
PF01246_Ribosomal_L24e	2	2	2	3	2	5
PF01247_Ribosomal_L35Ae	1	1	1	1	1	10
PF01248_Ribosomal_L7Ae	5	7	14	13	11	43
PF01249_Ribosomal_S21e	1	1	1	1	1	2
PF01250_Ribosomal_S6	0	1	1	1	1	1
PF01251_Ribosomal_S7e	1	1	1	1	1	4
PF01253_SUI1	2	3	4	3	4	13
PF01254_TP2	0	0	0	0	1	1
PF01255_Prenyltransf	1	1	2	2	2	2
PF01256_Carb_kinase	1	1	0	1	1	1
PF01257_Complex1_24kDa	1	2	1	3	1	1
PF01259_SAICAR_synt	1	2	1	1	1	1
PF01261_AP_endonuc_2	2	1	1	0	1	1
PF01262_AlaDh_PNT_C	2	1	3	1	2	2
PF01263_Aldose_epim	1	6	1	2	1	1
PF01265_Cyto_heme_lyase	1	1	2	1	1	1
PF01266_DAO	12	10	10	11	10	10
PF01267_F-actin_cap_A	1	1	2	3	3	4
PF01268_FTHFS	1	1	3	2	2	2
PF01269_Fibrillarin	1	2	1	0	2	2
PF01271_Granin	0	0	3	4	4	4
PF01273_LBP_BPI_CETP	7	0	2	11	14	16
PF01275_Myelin_PLP	0	1	6	5	3	3
PF01279_Parathyroid	0	0	4	2	2	2
PF01280_Ribosomal_L19e	1	1	1	1	1	4
PF01281_Ribosomal_L9_N	1	1	1	0	1	1
PF01282_Ribosomal_S24e	2	1	1	1	1	5
PF01283_Ribosomal_S26e	1	1	2	0	2	4
PF01284_MARVEL	5	4	34	18	26	27
PF01285_TEA	1	2	3	3	4	4
PF01286_XPA_N	1	1	1	1	1	1
PF01287_eIF-5a	2	1	2	1	2	3
PF01290_Thymosin	3	3	3	2	7	8
PF01291_LIF_OSM	0	0	0	1	2	2
PF01294_Ribosomal_L13e	1	1	1	1	1	5
PF01296_Galanin	0	0	0	2	2	2
PF01299_Lamp	2	2	3	5	5	6
PF01300_Sua5_yciO_yrdC	1	1	1	3	1	1
PF01301_Glyco_hydro_35	2	2	4	1	4	5
PF01302_CAP_GLY	5	8	9	18	17	17
PF01315_Ald_Xan_dh_C	3	5	3	3	2	5
PF01321_Creatinase_N	2	2	2	2	2	2
PF01323_DSBA	2	0	3	1	1	2
PF01327_Pep_deformylase	0	2	1	1	1	0
PF01329_Pterin_4a	1	1	1	2	2	2
PF01331_mRNA_cap_enzyme	1	1	2	2	1	1
PF01335_DED	0	0	9	10	10	11
PF01336_tRNA_anti	9	8	10	8	11	9
PF01342_SAND	4	1	6	3	8	9
PF01344_Kelch_1	57	53	227	211	241	232
PF01347_Vitellogenin_N	6	4	12	7	2	2
PF01351_RNase_HII	1	1	1	0	1	1
PF01352_KRAB	0	0	0	41	335	356
PF01359_Transposase_1	0	0	0	1	1	0
PF01363_FYVE	14	13	22	28	30	29
PF01365_RYDR_ITPR	4	4	12	9	12	12
PF01368_DHH	0	1	0	1	1	1
PF01369_Sec7	5	5	12	11	15	15
PF01370_Epimerase	11	8	10	7	6	9
PF01379_Porphobil_deam	0	1	2	1	1	2
PF01380_SIS	4	4	4	5	4	4
PF01381_HTH_3	1	1	1	1	1	1
PF01384_PHO4	6	1	3	1	2	2
PF01387_Synuclein	0	0	3	3	3	3
PF01388_ARID	5	6	13	8	15	14
PF01390_SEA	8	3	12	19	79	25
PF01391_Collagen	298	52	344	423	452	422
PF01392_Fz	6	9	22	19	24	24
PF01393_Chromo_shadow	2	5	5	3	3	5
PF01394_Clathrin_propel	1	2	6	6	5	3
PF01396_zf-C4_Topoisom	0	1	1	1	1	1
PF01398_Mov34	8	10	10	9	12	13
PF01399_PCI	15	15	17	12	16	17
PF01400_Astacin	39	13	18	5	6	6
PF01401_Peptidase_M2	1	6	1	3	3	4
PF01403_Sema	4	6	36	27	31	32
PF01404_Ephrin_lbd	1	1	15	11	14	14
PF01406_tRNA-synt_1e	1	2	1	2	2	2
PF01408_GFO_IDH_MocA	0	4	6	3	4	4
PF01409_tRNA-synt_2d	3	3	3	2	3	3
PF01410_COLFI	0	0	17	12	14	14
PF01411_tRNA-synt_2c	2	4	12	2	3	3
PF01412_ArfGap	6	8	24	16	32	23
PF01413_C4	4	4	12	12	12	12
PF01414_DSL	10	2	9	4	4	4
PF01415_IL7	0	0	0	1	2	2
PF01416_PseudoU_synth_1	5	4	4	6	6	6
PF01417_ENTH	2	2	5	3	6	6
PF01419_Jacalin	0	0	0	0	1	5
PF01421_Reprolysin	10	9	22	35	40	55
PF01422_zf-NF-X1	1	2	1	2	7	6
PF01423_LSM	18	17	17	15	19	27
PF01424_R3H	3	5	4	9	9	10
PF01425_Amidase	8	6	3	5	3	2
PF01426_BAH	5	7	8	11	13	13
PF01428_zf-AN1	4	5	8	8	11	10
PF01429_MBD	2	4	9	4	9	9
PF01431_Peptidase_M13	37	24	5	6	7	7
PF01432_Peptidase_M3	2	2	5	2	3	3
PF01433_Peptidase_M1	19	24	14	14	15	13
PF01434_Peptidase_M41	5	3	3	4	3	4
PF01435_Peptidase_M48	1	3	1	2	2	2
PF01436_NHL	22	23	20	28	30	30
PF01437_PSI	9	10	37	29	40	41
PF01442_Apolipoprotein	0	0	10	6	5	6
PF01448_ELM2	6	5	14	12	13	13
PF01451_LMWPc	1	4	2	1	1	1
PF01454_MAGE	0	1	1	1	38	45
PF01457_Peptidase_M8	2	1	2	2	2	2
PF01459_Porin_3	2	7	7	5	5	5
PF01462_LRRNT	6	6	34	34	50	50
PF01463_LRRCT	0	4	18	12	16	16
PF01464_SLT	0	0	4	3	1	1
PF01465_GRIP	3	5	2	4	10	4
PF01466_Skp1	21	7	1	1	1	1
PF01467_CTP_transf_2	10	6	9	4	8	8
PF01470_Peptidase_C15	0	1	2	2	2	2
PF01471_PG_binding_1	3	2	13	12	20	21
PF01472_PUA	2	4	3	3	3	4
PF01476_LysM	19	4	5	5	5	4
PF01477_PLAT	3	2	19	27	35	27
PF01479_S4	3	3	2	2	4	5
PF01480_PWI	2	3	3	5	5	5
PF01483_P_proprotein	4	3	9	5	7	7
PF01485_IBR	20	11	32	26	26	26
PF01490_Aa_trans	17	17	19	17	20	20
PF01491_Frataxin_Cyay	1	1	1	1	1	1
PF01493_GXGXG	1	1	0	0	0	0
PF01494_FAD_binding_3	3	3	7	5	6	5
PF01496_V_ATPase_I	4	6	7	5	4	4
PF01498_Transposase_5	0	1	10	0	1	0
PF01500_Keratin_B2	0	0	0	0	19	31
PF01501_Glyco_transf_8	7	3	11	11	10	9
PF01504_PIP5K	3	4	11	6	9	8
PF01505_Vault	0	0	5	5	5	5
PF01507_PAPS_reduct	1	3	1	0	2	1
PF01509_TruB_N	2	2	3	3	3	3
PF01510_Amidase_2	0	11	4	1	6	6
PF01512_Complex1_51K	1	3	1	1	1	1
PF01513_NAD_kinase	2	3	2	2	2	2
PF01521_Fe-S_biosyn	2	2	2	2	2	3
PF01529_zf-DHHC	15	22	22	20	24	25
PF01530_zf-C2HC	2	4	11	23	22	22
PF01531_Glyco_transf_11	22	0	0	0	2	3
PF01532_Glyco_hydro_47	7	5	6	9	7	7
PF01534_Frizzled	4	6	14	10	11	11
PF01535_PPR	2	8	3	6	8	6
PF01536_SAM_decarbox	1	1	1	1	1	2
PF01541_GIY-YIG	1	1	0	0	1	1
PF01545_Cation_efflux	12	7	12	9	10	10
PF01546_Peptidase_M20	7	7	6	4	5	5
PF01549_ShK	271	0	2	1	2	1
PF01551_Peptidase_M23	1	0	0	2	1	1
PF01553_Acyltransferase	15	10	14	16	16	17
PF01554_MatE	0	0	6	4	4	4
PF01556_DnaJ_C	5	9	13	9	9	10
PF01557_FAA_hydrolase	2	4	3	3	4	3
PF01562_Pep_M12B_propep	5	7	20	24	40	54
PF01564_Spermine_synth	3	3	3	2	3	3
PF01565_FAD_binding_4	5	2	4	5	4	6
PF01566_Nramp	3	1	1	3	2	2
PF01569_PAP2	5	10	25	15	20	19
PF01571_GCV_T	4	4	5	4	5	5
PF01575_MaoC_dehydratas	1	2	1	1	1	1
PF01576_Myosin_tail_1	9	4	25	24	17	18
PF01581_FARP	70	12	0	0	0	0
PF01582_TIR	1	10	27	23	22	24
PF01583_APS_kinase	1	1	3	2	2	2
PF01585_G-patch	13	16	15	15	21	22
PF01586_Basic	0	1	4	4	4	4
PF01588_tRNA_bind	1	2	3	2	2	2
PF01590_GAF	2	4	16	10	14	14
PF01591_6PF2K	2	1	7	3	4	4
PF01592_NifU_N	1	1	2	0	1	2
PF01593_Amino_oxidase	8	8	13	9	11	12
PF01594_UPF0118	0	1	1	1	1	1
PF01595_DUF21	5	0	1	1	4	4
PF01596_Methyltransf_3	5	0	3	3	3	3
PF01597_GCV_H	2	2	3	2	2	2
PF01599_Ribosomal_S27	1	1	1	1	1	4
PF01602_Adaptin_N	7	7	13	12	15	14
PF01603_B56	2	3	7	4	5	5
PF01607_CBM_14	37	224	6	2	2	2
PF01608_I_LWEQ	2	2	6	4	5	4
PF01612_3_5_exonuc	9	5	3	5	5	4
PF01619_Pro_dh	1	1	2	2	2	2
PF01624_MutS_I	2	2	3	3	3	3
PF01625_PMSR	1	1	2	1	1	1
PF01630_Glyco_hydro_56	1	0	8	4	5	7
PF01632_Ribosomal_L35p	1	1	1	2	1	1
PF01633_Choline_kinase	7	2	5	2	4	4
PF01636_APH	1	1	1	3	2	3
PF01641_SelR	1	1	4	2	3	3
PF01642_MM_CoA_mutase	1	0	1	1	1	1
PF01645_Glu_synthase	1	1	0	0	0	0
PF01648_ACPS	2	1	1	1	1	1
PF01650_Peptidase_C13	2	1	8	2	2	2
PF01652_IF4E	5	7	6	4	4	4
PF01654_Bac_Ubq_Cox	0	0	1	0	0	1
PF01655_Ribosomal_L32e	1	1	1	1	1	3
PF01658_Inos-1-P_synth	1	1	0	0	1	1
PF01661_Macro	1	3	11	13	13	12
PF01663_Phosphodiest	8	4	10	10	11	11
PF01667_Ribosomal_S27e	1	1	3	1	2	4
PF01669_Myelin_MBP	0	0	1	1	1	1
PF01682_DB	29	4	0	0	0	0
PF01683_EB	79	6	0	0	0	0
PF01687_Flavokinase	1	1	1	2	1	1
PF01693_Cauli_VI	1	1	1	1	1	1
PF01694_Rhomboid	5	7	7	8	9	9
PF01697_DUF23	71	5	2	0	0	0
PF01699_Na_Ca_ex	20	21	33	15	18	18
PF01702_TGT	2	2	2	1	2	2
PF01704_UDPGP	4	2	4	2	3	3
PF01709_DUF28	1	2	1	0	1	1
PF01712_dNK	1	2	5	5	4	4
PF01713_Smr	2	1	1	1	1	1
PF01715_IPPT	1	1	1	1	1	1
PF01722_BolA	3	2	3	0	3	3
PF01725_Ham1p_like	1	1	1	1	1	1
PF01728_FtsJ	5	6	3	4	5	5
PF01729_QRPTase_C	0	0	0	0	1	1
PF01731_Arylesterase	2	0	4	1	3	3
PF01733_Nucleoside_tran	7	4	5	2	4	4
PF01734_Patatin	12	4	4	9	9	8
PF01735_PLA2_B	0	0	8	9	6	6
PF01738_DLH	8	2	0	3	3	3
PF01740_STAS	8	4	11	12	9	10
PF01743_PolyA_pol	1	1	1	0	1	1
PF01746_tRNA_m1G_MT	3	2	3	4	3	3
PF01747_ATP-sulfurylase	1	1	3	2	2	2
PF01749_IBB	3	3	7	7	8	8
PF01751_Toprim	2	2	2	2	2	2
PF01753_zf-MYND	10	20	18	16	20	19
PF01754_zf-A20	2	2	11	4	10	10
PF01755_Glyco_transf_25	1	1	2	2	3	3
PF01756_ACOX	8	6	2	3	4	4
PF01757_Acyl_transf_3	60	18	0	0	0	1
PF01758_SBF	2	2	5	3	7	8
PF01759_NTR	1	2	24	15	17	18
PF01762_Galactosyl_T	17	9	21	13	16	17
PF01764_Lipase_3	27	1	1	2	2	2
PF01765_RRF	1	1	1	1	1	1
PF01769_MgtE	7	0	4	4	6	6
PF01770_Folate_carrier	4	3	4	3	4	3
PF01773_Nucleos_tra2_N	2	2	1	2	3	4
PF01775_Ribosomal_L18ae	1	1	1	1	1	3
PF01776_Ribosomal_L22e	1	2	2	2	2	5
PF01777_Ribosomal_L27e	1	1	1	1	1	5
PF01778_Ribosomal_L28e	1	2	1	0	1	2
PF01779_Ribosomal_L29e	2	1	0	1	1	13
PF01780_Ribosomal_L37ae	1	1	1	1	2	3
PF01781_Ribosomal_L38e	1	1	1	1	1	5
PF01783_Ribosomal_L32p	1	0	1	1	1	2
PF01784_NIF3	0	1	1	1	1	1
PF01791_DeoC	1	1	1	1	1	1
PF01794_Ferric_reduct	2	1	4	10	12	10
PF01795_Methyltransf_5	0	1	0	1	1	1
PF01798_Nop	3	3	4	2	3	4
PF01799_Fer2_2	3	5	3	3	2	5
PF01803_LIM_bind	1	1	4	2	2	2
PF01805_Surp	5	6	5	9	9	9
PF01808_AICARFT_IMPCHas	1	1	1	1	1	1
PF01812_5-FTHF_cyc-lig	1	2	2	2	2	4
PF01813_ATP-synt_D	1	3	1	1	1	1
PF01821_ANATO	0	0	9	7	7	9
PF01822_WSC	1	2	6	5	7	5
PF01823_MACPF	0	0	17	8	11	12
PF01825_GPS	4	3	30	20	35	30
PF01826_TIL	44	7	26	41	52	64
PF01833_TIG	8	8	45	41	67	68
PF01834_XRCC1_N	0	1	2	0	2	2
PF01835_A2M_N	1	5	21	12	10	13
PF01839_FG-GAP	4	14	20	24	33	33
PF01840_TCL1_MTCP1	0	0	0	1	3	8
PF01841_Transglut_core	1	2	14	11	11	11
PF01842_ACT	2	1	4	3	3	3
PF01843_DIL	2	2	4	5	6	6
PF01844_HNH	0	0	0	0	1	1
PF01846_FF	16	9	20	13	17	17
PF01847_VHL	1	1	1	1	2	1
PF01849_NAC	2	9	5	5	8	8
PF01851_PC_rep	3	7	7	6	6	8
PF01852_START	7	5	11	14	15	15
PF01853_MOZ_SAS	4	5	8	3	5	5
PF01857_RB_B	1	2	3	3	3	3
PF01858_RB_A	1	2	3	4	3	3
PF01866_Diphthamide_syn	2	2	1	2	2	3
PF01868_UPF0086	1	1	1	2	1	1
PF01869_BcrAD_BadFG	1	1	1	0	1	1
PF01871_AMMECR1	1	1	1	2	2	2
PF01873_eIF-5_eIF-2B	2	2	2	2	3	3
PF01875_Memo	1	1	1	1	1	1
PF01876_RNase_P_p30	1	1	1	1	1	1
PF01878_DUF55	0	0	1	1	1	1
PF01883_DUF59	1	2	2	2	2	2
PF01885_PTS_2-RNA	0	0	1	1	1	1
PF01896_DNA_primase_S	2	1	2	3	2	2
PF01900_RNase_P_Rpp14	1	1	2	2	2	2
PF01902_ATP_bind_4	1	1	1	1	1	1
PF01907_Ribosomal_L37e	2	2	1	1	1	1
PF01909_NTP_transf_2	5	4	5	7	10	12
PF01912_eIF-6	1	1	1	1	1	1
PF01916_DS	1	1	1	0	1	1
PF01918_Alba	2	1	2	2	2	2
PF01920_Prefoldin_2	4	5	5	3	6	5
PF01922_SRP19	1	1	1	1	1	1
PF01923_Cob_adeno_trans	1	0	1	2	1	1
PF01926_MMR_HSR1	12	13	15	13	16	15
PF01927_DUF82	1	0	0	2	1	0
PF01928_CYTH	1	1	1	0	1	1
PF01929_Ribosomal_L14e	1	1	1	1	1	2
PF01931_NTPase_I-T	0	0	1	1	1	1
PF01936_DUF88	0	0	1	1	1	1
PF01937_DUF89	2	5	1	1	2	2
PF01938_TRAM	1	2	1	2	2	2
PF01940_DUF92	0	1	1	1	1	1
PF01946_Thi4	2	2	0	0	1	1
PF01951_Archease	1	1	1	1	1	2
PF01956_DUF106	2	2	3	2	2	2
PF01958_DUF108	1	0	1	1	1	1
PF01963_TraB	1	1	1	2	1	1
PF01965_DJ-1_PfpI	2	2	6	7	3	3
PF01966_HD	2	3	5	1	3	3
PF01967_MoaC	1	2	0	1	1	1
PF01968_Hydantoinase_A	1	1	1	0	1	1
PF01974_tRNA_int_endo	2	1	2	1	2	2
PF01979_Amidohydro_1	7	6	13	7	9	10
PF01980_UPF0066	0	2	1	0	1	1
PF01981_PTH2	2	2	2	2	2	1
PF01984_dsDNA_bind	1	1	1	1	1	2
PF01990_ATP-synt_F	1	3	1	0	1	1
PF01991_vATP-synt_E	1	1	2	1	2	2
PF01992_vATP-synt_AC39	1	2	1	2	2	2
PF01997_Translin	0	2	2	2	2	2
PF02002_TFIIE_alpha	1	2	1	2	1	2
PF02005_TRM	1	1	3	0	3	3
PF02008_zf-CXXC	1	3	8	6	13	12
PF02010_REJ	0	4	4	3	7	4
PF02012_BNR	0	0	23	14	16	22
PF02014_Reeler	3	7	7	5	3	3
PF02017_CIDE-N	0	4	6	3	5	5
PF02019_WIF	1	4	2	2	2	2
PF02020_W2	2	4	7	6	7	7
PF02022_Integrase_Zn	0	0	0	3	0	29
PF02023_SCAN	0	0	8	0	57	47
PF02024_Leptin	0	0	1	0	1	1
PF02025_IL5	0	0	0	1	1	1
PF02026_RyR	4	4	10	6	12	12
PF02029_Caldesmon	0	0	3	2	2	3
PF02033_RBFA	1	1	0	1	1	1
PF02036_SCP2	4	4	5	2	5	5
PF02037_SAP	6	6	13	11	18	19
PF02038_ATP1G1_PLM_MAT8	0	0	2	1	7	7
PF02044_Bombesin	0	0	2	3	2	2
PF02045_CBFB_NFYA	2	1	2	1	1	1
PF02046_COX6A	1	3	2	2	2	2
PF02055_Glyco_hydro_30	4	3	0	1	1	1
PF02057_Glyco_hydro_59	1	0	2	1	1	1
PF02058_Guanylin	0	0	1	0	2	2
PF02059_IL3	0	0	0	0	1	1
PF02060_ISK_Channel	0	0	1	4	4	5
PF02063_MARCKS	0	0	6	4	3	3
PF02064_MAS20	1	3	2	2	2	2
PF02065_Melibiase	1	2	1	2	2	2
PF02070_NMU	0	0	1	1	2	2
PF02071_NSF	0	5	2	0	0	0
PF02072_Orexin	0	0	1	1	1	1
PF02077_SURF4	2	3	2	1	1	1
PF02078_Synapsin	1	1	4	0	3	3
PF02079_TP1	0	0	0	0	1	1
PF02083_Urotensin_II	0	0	3	2	2	2
PF02089_Palm_thioest	1	2	7	1	2	7
PF02096_60KD_IMP	2	2	2	1	2	2
PF02099_Josephin	2	1	3	2	4	4
PF02100_ODC_AZ	1	1	4	2	3	3
PF02101_Ocular_alb	0	0	2	3	1	1
PF02104_SURF1	1	1	1	1	1	1
PF02106_Fanconi_C	0	0	1	1	1	2
PF02109_DAD	1	1	1	1	1	1
PF02114_Phosducin	1	3	4	4	4	4
PF02115_Rho_GDI	1	1	2	2	3	3
PF02121_IP_trans	3	3	7	6	5	5
PF02126_PTE	0	1	1	1	1	1
PF02127_Peptidase_M18	1	0	1	1	1	1
PF02130_UPF0054	0	0	1	0	1	1
PF02134_UBACT	4	4	6	7	7	8
PF02135_zf-TAZ	8	2	3	4	4	4
PF02136_NTF2	3	5	8	4	8	12
PF02137_A_deamin	4	2	5	5	6	6
PF02138_Beach	4	5	5	9	8	8
PF02140_Gal_Lectin	3	1	42	7	6	5
PF02141_DENN	5	5	12	14	15	15
PF02142_MGS	2	2	3	2	3	3
PF02144_Rad1	1	1	1	1	1	1
PF02145_Rap_GAP	3	4	6	8	10	10
PF02146_SIR2	4	6	9	8	8	8
PF02148_zf-UBP	5	6	11	11	15	15
PF02149_KA1	4	1	6	3	5	5
PF02150_RNA_POL_M_15KD	1	1	2	3	2	2
PF02155_GCR	0	0	1	1	1	1
PF02157_Man-6-P_recep	0	0	1	2	1	1
PF02158_Neuregulin	0	0	1	2	2	2
PF02159_Oest_recep	0	0	1	1	1	1
PF02161_Prog_receptor	0	0	0	1	1	1
PF02163_Peptidase_M50	1	1	1	1	1	1
PF02165_WT1	0	0	2	1	1	1
PF02166_Androgen_recep	0	0	1	2	2	1
PF02167_Cytochrom_C1	1	2	1	0	1	1
PF02170_PAZ	23	7	8	5	9	9
PF02171_Piwi	26	6	7	4	8	11
PF02172_KIX	7	1	2	2	2	2
PF02173_pKID	1	1	4	2	3	4
PF02174_IRS	2	4	12	10	14	15
PF02176_zf-TRAF	1	3	15	10	13	11
PF02177_A4_EXTRA	1	1	3	1	3	3
PF02178_AT_hook	1	0	6	6	2	2
PF02179_BAG	2	1	7	8	8	8
PF02180_BH4	1	0	2	2	3	3
PF02181_FH2	7	6	15	15	15	15
PF02182_YDG_SRA	0	0	2	1	2	3
PF02184_HAT	1	2	2	2	2	6
PF02185_HR1	2	4	18	10	13	13
PF02186_TFIIE_beta	1	1	1	1	1	1
PF02187_GAS2	3	2	7	5	6	7
PF02188_GoLoco	6	4	22	11	16	16
PF02189_ITAM	0	0	0	2	9	9
PF02190_LON	3	2	3	7	6	6
PF02191_OLF	3	1	17	12	13	13
PF02192_PI3K_p85B	1	1	2	3	3	3
PF02194_PXA	2	1	2	3	4	4
PF02195_ParBc	0	1	0	0	1	1
PF02196_RBD	1	3	13	7	8	8
PF02197_RIIa	2	2	6	5	6	7
PF02198_SAM_PNT	2	7	8	12	11	10
PF02199_SapA	0	1	2	4	5	5
PF02201_SWIB	3	2	5	4	5	5
PF02204_VPS9	2	4	5	7	9	10
PF02205_WH2	6	6	10	10	11	13
PF02207_zf-UBR	7	6	6	4	6	6
PF02208_Sorb	0	0	3	2	3	3
PF02209_VHP	2	3	6	5	8	8
PF02210_Laminin_G_2	36	46	101	64	94	95
PF02212_GED	2	2	12	3	7	6
PF02213_GYF	4	2	2	1	3	4
PF02214_K_tetra	51	11	59	47	52	52
PF02218_HS1_rep	0	4	14	12	11	11
PF02219_MTHFR	1	1	1	1	1	1
PF02221_E1_DerP2_DerF2	1	8	3	3	3	3
PF02223_Thymidylate_kin	1	1	2	2	2	2
PF02225_PA	4	4	12	12	18	18
PF02229_PC4	1	1	2	3	1	1
PF02230_Abhydrolase_2	1	2	4	6	3	3
PF02233_PNTB	1	0	2	0	1	1
PF02234_CDI	2	1	3	4	3	3
PF02237_BPL_C	0	1	1	1	1	1
PF02238_COX7a	0	2	3	2	4	4
PF02244_Propep_M14	7	14	6	8	8	8
PF02245_Pur_DNA_glyco	0	0	1	1	1	1
PF02251_PA28_alpha	1	1	3	1	3	3
PF02252_PA28_beta	1	1	3	1	3	3
PF02254_TrkA_N	0	0	1	1	1	1
PF02256_Fe_hyd_SSU	0	1	3	2	2	2
PF02257_RFX_DNA_binding	1	3	7	7	9	9
PF02259_FAT	1	3	4	4	6	5
PF02260_FATC	4	5	2	4	5	5
PF02262_Cbl_N	1	1	2	2	3	3
PF02263_GBP	2	1	13	8	11	15
PF02267_Rib_hydrolayse	0	0	0	2	2	2
PF02268_TFIIA_gamma_N	2	2	1	1	1	1
PF02269_TFIID-18kDa	2	2	2	2	2	2
PF02270_TFIIF_beta	1	1	3	1	2	2
PF02271_UCR_14kD	1	2	1	1	1	3
PF02272_DHHA1	1	1	1	0	1	1
PF02274_Amidinotransf	3	1	1	3	3	2
PF02275_CBAH	3	0	2	2	2	2
PF02284_COX5A	1	1	2	2	1	1
PF02285_COX8	0	1	0	1	2	3
PF02290_SRP14	1	1	1	1	1	1
PF02291_TFIID-31kDa	1	1	1	1	3	3
PF02295_z-alpha	0	0	3	0	4	4
PF02296_Alpha_adaptin_C	1	1	1	1	2	2
PF02297_COX6B	1	2	3	1	3	3
PF02301_HORMA	5	2	5	4	4	4
PF02310_B12-binding	2	0	2	2	2	2
PF02312_CBF_beta	1	2	1	1	1	1
PF02318_RPH3A_effect_N	1	1	2	2	2	2
PF02319_E2F_TDP	5	3	9	9	13	12
PF02320_UCR_hinge	1	1	1	1	1	2
PF02330_MAM33	1	1	1	1	1	1
PF02338_OTU	6	6	16	10	13	13
PF02344_Myc-LZ	0	0	2	1	1	1
PF02347_GDC-P	2	2	2	1	1	1
PF02348_CTP_transf_3	0	1	1	1	1	1
PF02350_Epimerase_2	0	0	1	1	1	1
PF02351_GDNF	5	2	22	15	15	15
PF02354_Latrophilin	0	0	4	2	4	5
PF02359_CDC48_N	3	3	4	3	2	2
PF02363_C_tripleX	57	49	0	0	0	0
PF02366_PMT	0	2	2	3	2	2
PF02368_Big_2	1	0	1	2	2	1
PF02372_IL15	0	0	3	3	2	2
PF02373_JmjC	11	9	18	14	23	25
PF02374_ArsA_ATPase	2	3	2	2	3	3
PF02375_JmjN	2	4	8	6	9	10
PF02376_CUT	8	4	13	10	13	13
PF02377_Dishevelled	0	1	5	2	3	3
PF02383_Syja_N	4	4	5	4	5	5
PF02389_Cornifin	0	0	0	0	7	5
PF02390_Methyltransf_4	2	1	0	0	1	1
PF02391_MoaE	1	1	0	1	1	1
PF02394_IL1_propep	0	0	0	1	2	2
PF02403_Seryl_tRNA_N	1	2	1	1	1	2
PF02404_SCF	0	0	2	1	1	1
PF02410_DUF143	1	1	0	1	1	1
PF02412_TSP_3	0	11	88	44	57	57
PF02423_OCD_Mu_crystall	0	1	1	1	1	1
PF02434_Fringe	10	8	7	6	6	6
PF02436_PYC_OADA	1	1	1	1	1	1
PF02437_Ski_Sno	1	3	11	6	7	7
PF02441_Flavoprotein	1	1	1	1	1	1
PF02450_LACT	1	2	2	2	2	2
PF02453_Reticulon	1	3	9	5	7	5
PF02460_Patched	31	5	13	11	10	9
PF02463_SMC_N	9	6	12	7	8	7
PF02466_Tim17	4	9	7	5	6	12
PF02469_Fasciclin	3	12	24	15	19	18
PF02475_Met_10	2	1	2	2	2	2
PF02480_Herpes_gE	0	0	1	1	0	1
PF02485_Branch	20	1	6	8	8	6
PF02487_CLN3	3	1	1	0	1	1
PF02492_cobW	0	0	1	1	6	1
PF02493_MORN	8	35	88	69	103	85
PF02494_HYR	4	4	2	2	4	4
PF02513_Spin-Ssty	0	0	9	6	15	55
PF02515_CoA_transf_3	2	2	2	1	2	2
PF02516_STT3	1	2	2	1	2	2
PF02517_Abi	1	1	0	0	1	1
PF02518_HATPase_c	8	7	19	12	24	19
PF02525_Flavodoxin_2	0	0	1	2	2	2
PF02527_GidB	0	0	0	1	1	1
PF02535_Zip	15	12	12	11	14	15
PF02536_mTERF	1	3	3	3	6	6
PF02538_Hydantoinase_B	1	1	1	0	1	1
PF02540_NAD_synthase	2	2	0	2	2	2
PF02544_Steroid_dh	5	2	7	4	5	5
PF02545_Maf	1	1	1	1	1	1
PF02550_AcetylCoA_hydro	2	1	0	0	0	0
PF02551_Acyl_CoA_thio	8	0	1	2	2	2
PF02567_PhzC-PhzF	2	0	2	1	1	2
PF02574_S-methyl_trans	2	2	2	3	3	3
PF02578_Cu-oxidase_4	0	0	0	1	1	1
PF02580_Tyr_Deacylase	1	1	2	2	2	2
PF02582_DUF155	1	1	1	1	1	1
PF02585_PIG-L	0	1	1	1	1	1
PF02586_DUF159	0	1	0	1	1	1
PF02594_DUF167	1	1	0	1	1	1
PF02598_DUF171	1	1	1	1	1	1
PF02602_HEM4	0	2	1	1	1	1
PF02607_B12-binding_2	1	0	1	1	1	1
PF02615_Ldh_2	2	3	0	0	0	0
PF02617_ClpS	1	1	1	2	2	2
PF02628_COX15-CtaA	1	1	1	1	1	1
PF02629_CoA_binding	4	3	3	2	2	2
PF02630_SCO1-SenC	1	1	2	1	2	2
PF02636_DUF185	1	1	1	1	1	1
PF02637_GatB_Yqey	1	1	0	1	1	1
PF02661_Fic	1	1	1	1	1	1
PF02666_PS_Dcarbxylase	1	1	1	1	1	2
PF02668_TauD	2	4	1	2	2	2
PF02671_PAH	1	3	10	6	7	7
PF02676_TYW3	0	0	1	1	1	1
PF02678_Pirin	0	0	1	0	1	1
PF02686_Glu-tRNAGln	1	1	1	1	1	1
PF02690_Na_Pi_cotrans	2	0	8	4	6	6
PF02696_UPF0061	0	0	2	4	1	1
PF02709_Galactosyl_T_2	3	3	8	8	7	7
PF02714_DUF221	0	1	3	3	3	3
PF02724_CDC45	1	1	1	1	1	1
PF02727_Cu_amine_oxidN2	0	0	1	2	3	6
PF02728_Cu_amine_oxidN3	0	0	1	2	3	6
PF02729_OTCace_N	1	1	2	1	2	2
PF02731_SKIP_SNW	1	1	1	1	1	1
PF02732_ERCC4	1	3	2	3	4	4
PF02733_Dak1	1	0	1	1	1	1
PF02734_Dak2	1	0	1	1	1	1
PF02735_Ku	2	2	3	2	2	2
PF02736_Myosin_N	9	3	17	16	14	14
PF02737_3HCDH_N	9	3	5	4	4	4
PF02738_Ald_Xan_dh_C2	3	5	3	3	2	5
PF02740_Colipase_C	0	0	0	1	1	1
PF02743_Cache_1	2	2	5	3	6	6
PF02744_GalP_UDP_tr_C	1	1	1	1	1	1
PF02746_MR_MLE_N	0	0	1	0	1	0
PF02747_PCNA_C	1	2	1	1	1	1
PF02749_QRPTase_N	0	0	0	0	1	1
PF02750_Synapsin_C	1	1	3	0	3	3
PF02751_TFIIA_gamma_C	2	2	1	1	1	1
PF02752_Arrestin_C	24	16	16	6	10	10
PF02755_RPEL	2	6	17	15	18	19
PF02758_PAAD_DAPIN	0	0	40	1	21	29
PF02759_RUN	7	9	15	17	21	20
PF02760_HIN	0	0	0	0	5	14
PF02761_Cbl_N2	1	1	2	2	3	3
PF02762_Cbl_N3	1	1	2	2	3	3
PF02765_Telo_bind	0	0	0	1	1	2
PF02769_AIRS_C	4	6	5	4	5	5
PF02770_Acyl-CoA_dh_M	23	13	15	13	14	15
PF02771_Acyl-CoA_dh_N	14	8	12	9	10	12
PF02772_S-AdoMet_synt_M	5	1	4	2	2	2
PF02773_S-AdoMet_synt_C	5	1	4	2	2	2
PF02775_TPP_enzyme_C	2	1	2	1	2	2
PF02776_TPP_enzyme_N	2	1	2	1	2	2
PF02777_Sod_Fe_C	2	1	1	1	1	1
PF02778_tRNA_int_endo_N	0	0	1	1	1	1
PF02779_Transket_pyr	5	7	5	7	8	8
PF02780_Transketolase_C	3	4	4	3	5	5
PF02781_G6PD_C	1	2	3	2	2	3
PF02782_FGGY_C	3	7	4	4	5	6
PF02784_Orn_Arg_deC_N	2	2	3	4	3	4
PF02785_Biotin_carb_C	5	3	5	5	5	5
PF02786_CPSase_L_D2	7	5	10	7	9	9
PF02787_CPSase_L_D3	1	1	2	1	2	2
PF02789_Peptidase_M17_N	0	8	1	1	1	1
PF02790_COX2_TM	0	1	1	1	1	1
PF02791_DDT	3	2	2	2	4	4
PF02792_Mago_nashi	1	1	1	1	3	2
PF02793_HRM	4	6	23	19	21	20
PF02798_GST_N	51	39	15	12	21	30
PF02799_NMT_C	1	1	3	2	2	2
PF02800_Gp_dh_C	4	3	2	3	2	36
PF02801_Ketoacyl-synt_C	7	4	4	4	2	2
PF02803_Thiolase_C	6	6	7	5	6	8
PF02806_Alpha-amylase_C	1	4	4	3	4	7
PF02807_ATP-gua_PtransN	6	4	7	4	4	4
PF02809_UIM	4	5	12	12	15	16
PF02812_ELFV_dehydrog_N	1	2	2	1	2	1
PF02815_MIR	3	5	10	7	10	10
PF02816_Alpha_kinase	1	0	3	4	6	6
PF02817_E3_binding	2	2	2	5	3	3
PF02818_PPAK	0	0	0	5	15	15
PF02820_MBT	5	9	25	23	29	29
PF02822_Antistasin	6	4	4	4	4	4
PF02823_ATP-synt_DE_N	1	1	1	0	1	1
PF02824_TGS	3	3	3	4	5	5
PF02825_WWE	5	6	10	9	11	11
PF02826_2-Hacid_dh_C	2	6	7	9	4	5
PF02827_PKI	1	0	1	3	3	4
PF02828_L27	3	6	18	12	15	15
PF02833_DHHA2	0	1	0	1	1	1
PF02836_Glyco_hydro_2_C	1	2	2	2	3	2
PF02837_Glyco_hydro_2_N	2	2	2	2	3	2
PF02838_Glyco_hydro_20b	1	3	2	2	2	2
PF02840_Prp18	1	1	1	2	1	1
PF02841_GBP_C	1	0	13	5	10	14
PF02843_GARS_C	1	1	1	2	1	1
PF02844_GARS_N	1	1	1	2	1	1
PF02845_CUE	3	3	9	6	8	8
PF02847_MA3	2	6	9	6	7	9
PF02852_Pyr_redox_dim	4	3	2	5	5	5
PF02854_MIF4G	7	11	8	9	12	14
PF02862_DDHD	3	2	5	6	6	6
PF02864_STAT_bind	1	1	7	4	7	7
PF02865_STAT_int	0	1	7	4	7	7
PF02866_Ldh_1_C	3	6	9	6	9	8
PF02867_Ribonuc_red_lgC	1	1	1	1	1	1
PF02870_Methyltransf_1N	0	0	0	1	1	1
PF02872_5_nucleotid_C	0	6	1	1	1	2
PF02874_ATP-synt_ab_N	5	7	5	6	5	5
PF02877_PARP_reg	2	1	2	1	3	3
PF02878_PGM_PMM_I	4	5	6	7	8	6
PF02879_PGM_PMM_II	3	4	5	5	6	5
PF02880_PGM_PMM_III	3	4	4	5	4	5
PF02881_SRP54_N	2	2	2	2	2	3
PF02882_THF_DHG_CYH_C	1	2	4	4	4	4
PF02883_Alpha_adaptinC2	3	4	8	7	9	9
PF02885_Glycos_trans_3N	0	0	1	0	1	1
PF02886_LBP_BPI_CETP_C	10	0	2	11	10	9
PF02887_PK_C	2	6	3	1	2	2
PF02888_CaMBD	4	1	4	2	4	4
PF02889_Sec63	3	6	3	4	7	6
PF02891_zf-MIZ	1	2	5	3	7	7
PF02892_zf-BED	7	6	17	5	7	8
PF02893_GRAM	7	6	19	21	23	22
PF02894_GFO_IDH_MocA_C	0	2	2	1	1	2
PF02897_Peptidase_S9_N	0	2	2	2	2	2
PF02898_NO_synthase	0	1	3	4	3	3
PF02902_Peptidase_C48	5	7	8	7	8	16
PF02906_Fe_hyd_lg_C	1	1	3	2	2	2
PF02910_Succ_DH_flav_C	2	2	1	1	1	1
PF02911_Formyl_trans_C	1	2	1	2	3	3
PF02913_FAD-oxidase_C	3	2	3	3	3	4
PF02919_Topoisom_I_N	1	1	2	2	2	2
PF02920_Integrase_DNA	0	0	1	0	1	1
PF02921_UCR_TM	1	1	1	1	1	1
PF02922_CBM_48	1	1	0	1	1	1
PF02926_THUMP	2	1	3	4	3	3
PF02928_zf-C5HC2	1	1	4	3	5	5
PF02931_Neur_chan_LBD	102	23	59	43	48	42
PF02932_Neur_chan_memb	86	25	73	49	54	52
PF02933_CDC48_2	3	3	4	3	2	2
PF02934_GatB_N	1	1	1	1	1	1
PF02935_COX7C	1	1	1	1	1	3
PF02936_COX4	1	2	3	1	2	2
PF02937_COX6C	3	1	1	1	1	3
PF02938_GAD	0	0	1	1	1	1
PF02939_UcrQ	2	1	1	1	1	1
PF02944_BESS	0	18	2	0	0	0
PF02946_GTF2I	0	0	5	5	15	15
PF02947_Flt3_lig	0	0	0	0	1	1
PF02948_Amelogenin	0	0	0	0	2	1
PF02953_zf-Tim10_DDP	5	5	6	2	6	9
PF02958_DUF227	1	51	0	0	0	0
PF02961_BAF	1	1	2	1	2	3
PF02965_Met_synt_B12	1	0	1	1	1	2
PF02966_DIM1	0	1	2	2	2	3
PF02969_TAF	1	1	1	0	2	2
PF02970_TBCA	1	2	1	1	1	2
PF02971_FTCD	0	0	1	1	1	1
PF02978_SRP_SPB	1	1	1	1	1	2
PF02984_Cyclin_C	6	7	17	14	15	16
PF02985_HEAT	15	22	46	24	54	45
PF02987_LEA_4	3	0	0	1	0	0
PF02988_PLA2_inh	0	0	0	1	1	1
PF02990_EMP70	3	3	6	4	4	5
PF02991_MAP1_LC3	2	2	7	6	7	6
PF02994_Transposase_22	0	0	98	0	2	12
PF02995_DUF229	16	16	0	0	0	0
PF02996_Prefoldin	4	5	4	3	4	4
PF03002_Somatostatin	0	0	4	2	1	2
PF03006_HlyIII	5	4	13	7	11	12
PF03009_GDPD	7	5	5	7	7	7
PF03015_Sterile	1	16	2	2	2	2
PF03016_Exostosin	2	3	6	4	5	4
PF03020_LEM	3	2	7	3	6	6
PF03024_Folate_rec	0	0	5	4	8	7
PF03028_Dynein_heavy	2	13	11	11	20	13
PF03029_ATP_bind_1	3	3	5	3	3	3
PF03031_NIF	4	9	12	4	9	10
PF03034_PSS	2	1	3	2	2	2
PF03036_Perilipin	0	2	3	7	6	5
PF03039_IL12	0	0	0	1	1	1
PF03045_DAN	1	1	6	4	6	7
PF03051_Peptidase_C1_2	0	3	1	1	1	1
PF03054_tRNA_Me_trans	1	1	1	1	1	1
PF03055_RPE65	3	1	7	5	3	3
PF03061_4HBT	6	2	11	7	11	11
PF03062_MBOAT	11	7	14	6	11	11
PF03066_Nucleoplasmin	0	2	5	3	3	6
PF03068_PAD	0	0	1	3	5	5
PF03071_GNT-I	3	1	3	1	2	2
PF03073_TspO_MBR	0	1	1	2	2	2
PF03074_GCS	1	2	1	1	1	1
PF03079_ARD	3	1	1	1	1	1
PF03081_Exo70	1	1	1	1	1	1
PF03083_MtN3_slv	13	4	2	0	2	2
PF03088_Str_synth	3	2	2	1	1	1
PF03089_RAG2	0	0	1	1	1	1
PF03091_CutA1	1	1	1	1	1	2
PF03095_PTPA	1	3	1	1	1	1
PF03096_Ndr	2	2	6	3	4	4
PF03097_BRO1	3	3	6	4	6	6
PF03098_An_peroxidase	17	12	8	9	11	10
PF03099_BPL_LplA_LipB	2	3	3	2	3	3
PF03102_NeuB	0	1	2	1	1	1
PF03104_DNA_pol_B_exo	4	5	3	4	5	5
PF03105_SPX	1	5	2	1	1	1
PF03109_ABC1	3	3	4	3	5	5
PF03114_BAR	5	4	21	13	15	15
PF03121_Herpes_UL52	0	0	1	0	1	1
PF03124_EXS	1	4	3	1	1	1
PF03126_Plus-3	1	5	1	1	1	1
PF03127_GAT	1	2	6	6	6	7
PF03128_CXCXC	0	0	2	2	3	3
PF03129_HGTP_anticodon	5	6	4	9	9	9
PF03130_HEAT_PBS	3	5	5	6	4	4
PF03131_bZIP_Maf	1	2	9	6	7	7
PF03133_TTL	6	11	11	9	13	14
PF03134_TB2_DP1_HVA22	9	6	7	5	6	6
PF03137_OATP	10	9	12	12	11	19
PF03142_Chitin_synth_2	2	2	8	1	3	3
PF03143_GTP_EFTU_D3	7	7	13	6	7	8
PF03144_GTP_EFTU_D2	16	13	25	13	18	20
PF03145_Sina	1	3	2	3	3	4
PF03146_NtA	0	0	0	1	1	0
PF03147_FDX-ACB	1	1	1	2	2	2
PF03148_Tektin	1	5	4	6	8	7
PF03151_TPT	5	4	9	7	9	8
PF03152_UFD1	1	1	1	1	1	1
PF03153_TFIIA	1	1	2	2	1	2
PF03154_Atrophin-1	0	1	2	3	3	3
PF03155_Alg6_Alg8	2	2	2	2	2	2
PF03157_Glutenin_hmw	0	0	0	0	1	1
PF03159_XRN_N	2	2	2	2	2	2
PF03160_Calx-beta	6	2	38	32	37	38
PF03164_Mon1	1	1	2	2	2	2
PF03165_MH1	7	5	15	13	12	12
PF03166_MH2	8	6	14	8	8	9
PF03167_UDG	1	2	3	4	3	5
PF03171_2OG-FeII_Oxy	8	25	20	13	16	17
PF03172_Sp100	0	0	1	1	5	10
PF03175_DNA_pol_B_2	2	0	1	0	0	0
PF03176_MMPL	1	0	0	1	1	1
PF03177_Nucleoporin_C	3	2	2	2	2	2
PF03178_CPSF_A	3	3	2	3	3	3
PF03179_V-ATPase_G	1	1	1	2	3	3
PF03184_DDE	0	0	1	2	13	9
PF03185_CaKB	0	0	3	3	5	3
PF03188_Cytochrom_B561	7	8	6	2	5	5
PF03189_Otopetrin	9	3	4	6	8	8
PF03190_DUF255	3	1	1	2	1	2
PF03194_LUC7	3	2	3	3	3	3
PF03199_GSH_synthase	1	2	1	1	1	1
PF03200_Glyco_hydro_63	2	1	1	0	1	1
PF03205_MobB	2	2	1	3	2	2
PF03208_PRA1	1	2	4	1	3	3
PF03215_Rad17	1	2	1	1	1	1
PF03221_Transposase_Tc5	4	3	3	1	13	9
PF03223_V-ATPase_C	1	1	3	4	2	2
PF03224_V-ATPase_H_N	2	2	1	3	1	1
PF03226_Yippee	3	2	3	3	5	5
PF03227_GILT	8	4	1	0	1	1
PF03232_COQ7	1	1	1	1	1	1
PF03234_CDC37_N	2	1	2	2	4	2
PF03247_Prothymosin	0	0	1	2	2	5
PF03248_Rer1	1	1	1	1	1	1
PF03250_Tropomodulin	1	1	6	9	7	7
PF03253_UT	0	0	2	0	3	3
PF03256_APC10	2	1	3	6	6	6
PF03259_Robl_LC7	2	8	2	4	3	3
PF03261_CDK5_activator	1	1	5	0	2	2
PF03265_DNase_II	4	1	0	1	2	2
PF03266_DUF265	0	1	1	1	1	1
PF03271_EB1	3	3	6	2	3	3
PF03281_Mab-21	1	2	3	8	5	5
PF03283_PAE	0	1	2	1	1	1
PF03285_Paralemmin	0	0	10	4	3	4
PF03291_Pox_MCEL	1	1	1	1	1	1
PF03297_Ribosomal_S25	1	1	1	1	1	7
PF03298_Stanniocalcin	1	0	3	2	2	2
PF03299_TF_AP-2	5	1	5	5	5	5
PF03301_Trp_dioxygenase	1	1	2	1	1	1
PF03308_ArgK	1	0	1	1	1	1
PF03311_Cornichon	1	2	6	6	6	6
PF03318_ETX_MTX2	2	0	1	0	0	0
PF03321_GH3	0	0	1	1	1	1
PF03328_HpcH_HpaI	1	0	1	1	1	1
PF03332_PMM	1	1	2	2	2	2
PF03343_SART-1	1	1	1	1	1	1
PF03344_Daxx	0	1	1	0	1	1
PF03345_DDOST_48kD	1	1	1	1	1	1
PF03348_Serinc	2	1	6	7	5	5
PF03351_DOMON	21	8	5	5	5	5
PF03357_Snf7	10	8	15	10	10	11
PF03359_GKAP	1	2	7	5	5	6
PF03360_Glyco_transf_43	7	3	4	3	3	3
PF03364_Polyketide_cyc	1	1	3	3	2	2
PF03366_YEATS	2	4	4	3	4	4
PF03367_zf-ZPR1	2	2	2	1	2	2
PF03368_dsRNA_bind	1	2	1	1	1	1
PF03370_CBM_21	2	2	5	6	6	7
PF03371_PRP38	2	2	2	2	2	2
PF03372_Exo_endo_phos	13	13	42	23	26	27
PF03378_CAS_CSE1	1	1	1	1	1	1
PF03381_CDC50	3	1	4	2	2	3
PF03388_Lectin_leg-like	2	2	6	3	4	5
PF03398_Ist1	1	1	1	1	1	1
PF03399_SAC3_GANP	4	3	2	1	3	3
PF03402_V1R	0	0	0	0	6	206
PF03403_PAF-AH_p_II	2	0	1	2	2	2
PF03404_Mo-co_dimer	1	1	0	0	1	1
PF03414_Glyco_transf_6	0	0	10	1	4	7
PF03416_Peptidase_C54	2	2	4	2	4	4
PF03435_Saccharop_dh	3	3	4	2	2	2
PF03437_BtpA	1	1	1	1	0	0
PF03439_Spt5-NGN	1	1	1	1	1	1
PF03441_FAD_binding_7	0	4	9	4	2	2
PF03446_NAD_binding_2	2	3	4	3	3	3
PF03447_NAD_binding_3	1	0	1	0	1	1
PF03450_CO_deh_flav_C	1	5	3	3	2	5
PF03451_HELP	1	1	2	7	10	10
PF03453_MoeA_N	2	1	1	1	1	1
PF03454_MoeA_C	1	1	0	1	1	1
PF03455_dDENN	5	5	12	12	15	14
PF03456_uDENN	4	5	11	12	14	14
PF03462_PCRF	1	1	2	2	2	2
PF03463_eRF1_1	2	2	2	2	2	2
PF03464_eRF1_2	2	2	2	2	2	2
PF03465_eRF1_3	2	2	2	2	2	2
PF03467_Smg4_UPF3	1	1	2	1	2	2
PF03473_MOSC	4	2	1	2	3	3
PF03474_DMA	1	2	2	1	3	3
PF03476_MOSC_N	4	2	1	2	3	3
PF03477_ATP-cone	1	1	1	1	1	1
PF03483_B3_4	1	1	2	2	2	2
PF03484_B5	1	1	1	1	1	1
PF03485_Arg_tRNA_synt_N	1	1	2	1	1	1
PF03487_IL13	0	0	0	0	1	1
PF03489_SapB_2	12	7	9	6	11	10
PF03491_5HT_transporter	0	0	0	1	1	1
PF03493_BK_channel_a	2	1	1	3	4	4
PF03494_Beta-APP	0	0	2	1	1	1
PF03501_S10_plectin	1	2	1	1	3	4
PF03508_Connexin43	0	0	1	1	1	1
PF03509_Connexin50	0	0	2	1	1	1
PF03511_Fanconi_A	0	0	0	1	1	1
PF03517_ICln_channel	1	1	1	1	1	1
PF03520_KCNQ_channel	2	1	2	3	5	6
PF03521_Kv2channel	0	0	1	2	2	2
PF03522_KCl_Cotrans_1	0	0	1	1	2	2
PF03523_Macscav_rec	0	0	0	0	1	1
PF03528_Rabaptin	0	0	3	2	4	4
PF03529_TF_Otx	0	0	5	2	3	3
PF03530_SK_channel	4	1	3	2	4	4
PF03531_SSrecog	2	1	2	1	1	1
PF03533_SPO11_like	0	0	0	0	1	1
PF03535_Paxillin	0	0	3	1	2	2
PF03540_TFIID_30kDa	1	2	1	0	1	2
PF03542_Tuberin	0	1	0	0	1	1
PF03546_Treacle	0	0	0	0	6	2
PF03547_Mem_trans	0	1	4	4	2	1
PF03556_DUF298	1	3	6	5	5	5
PF03561_Allantoicase	0	0	2	0	2	2
PF03567_Sulfotransfer_2	27	6	15	11	12	12
PF03568_Peptidase_C50	2	1	0	1	1	2
PF03571_Peptidase_M49	1	1	1	0	1	1
PF03572_Peptidase_S41	0	0	3	4	4	4
PF03575_Peptidase_S51	0	1	1	1	0	0
PF03577_Peptidase_C69	0	0	2	3	3	3
PF03587_EMG1	1	1	1	1	1	1
PF03600_CitMHS	0	5	1	1	1	1
PF03604_DNA_RNApol_7kD	1	0	0	1	1	1
PF03607_DCX	8	4	9	8	13	15
PF03615_GCM	0	2	1	2	2	2
PF03619_DUF300	3	3	5	5	4	4
PF03623_Focal_AT	1	1	3	1	2	2
PF03629_DUF303	0	0	1	0	1	1
PF03630_Fumble	2	1	4	3	4	4
PF03632_Glyco_hydro_65m	0	1	1	1	1	1
PF03635_Vps35	1	1	1	1	1	1
PF03637_Mob1_phocein	4	3	8	8	7	9
PF03638_CXC	2	3	2	4	3	3
PF03643_Vps26	1	2	3	3	3	3
PF03644_Glyco_hydro_85	1	1	1	1	1	1
PF03645_Tctex-1	3	5	6	6	6	13
PF03647_Tmemb_14	0	1	1	3	4	2
PF03650_UPF0041	2	4	3	2	2	4
PF03656_Pam16	1	2	1	1	1	2
PF03657_UPF0113	1	1	1	1	1	1
PF03660_PHF5	1	1	1	1	1	1
PF03661_UPF0121	1	1	1	1	1	1
PF03662_Glyco_hydro_79n	0	0	1	2	2	2
PF03665_UPF0172	1	1	2	1	2	2
PF03666_NPR3	1	2	1	1	2	2
PF03669_UPF0139	1	1	1	0	1	2
PF03670_UPF0184	0	2	1	1	1	1
PF03671_Ufm1	1	0	1	1	1	1
PF03676_UPF0183	1	1	1	1	1	1
PF03690_UPF0160	1	1	1	1	1	1
PF03694_Erg28	0	1	1	1	1	1
PF03700_Sorting_nexin	0	0	1	2	2	2
PF03712_Cu2_monoox_C	3	3	5	5	4	4
PF03715_Noc2	1	1	1	1	1	1
PF03719_Ribosomal_S5_C	2	4	2	1	2	15
PF03720_UDPG_MGDP_dh_C	1	1	1	2	1	1
PF03721_UDPG_MGDP_dh_N	1	1	1	3	1	1
PF03725_RNase_PH_C	4	3	5	4	7	7
PF03726_PNPase	1	1	0	1	1	1
PF03727_Hexokinase_2	3	4	6	7	9	9
PF03730_Ku_C	1	1	3	2	2	2
PF03731_Ku_N	2	2	3	2	2	2
PF03732_Retrotrans_gag	1	1	1	0	3	6
PF03735_ENT	0	1	1	1	1	1
PF03736_EPTP	0	0	38	20	30	28
PF03747_ADP_ribosyl_GH	0	0	3	5	3	3
PF03762_VOMI	24	0	2	1	1	1
PF03764_EFG_IV	4	3	7	4	4	4
PF03765_CRAL_TRIO_N	1	5	9	9	11	10
PF03770_IPK	5	4	8	5	7	7
PF03781_FGE-sulfatase	0	1	2	1	2	2
PF03782_AMOP	3	1	3	4	4	4
PF03792_PBC	2	1	6	4	4	4
PF03798_TRAM_LAG1_CLN8	9	3	18	15	15	17
PF03800_Nuf2	1	0	1	1	1	1
PF03801_Ndc80_HEC	1	1	1	1	1	1
PF03803_Scramblase	8	3	5	2	4	6
PF03807_F420_oxidored	2	2	6	5	7	7
PF03810_IBN_N	4	15	9	7	15	15
PF03813_Nrap	1	1	1	3	1	1
PF03815_LCCL	0	0	4	8	8	8
PF03819_MazG	0	0	1	0	1	1
PF03820_Mtc	8	2	9	7	5	5
PF03821_Mtp	0	1	2	3	3	3
PF03823_Neurokinin_B	0	0	0	0	1	1
PF03826_OAR	0	4	17	14	15	13
PF03827_Orexin_rec2	0	0	1	1	1	1
PF03828_PAP_assoc	10	6	5	9	9	9
PF03832_WSK	0	0	2	2	4	4
PF03834_Rad10	1	1	1	0	1	1
PF03835_Rad4	1	1	1	1	1	1
PF03836_RasGAP_C	1	0	1	1	3	3
PF03839_Sec62	1	1	1	1	1	1
PF03847_TFIID_20kDa	1	2	1	1	1	1
PF03849_Tfb2	1	1	1	0	1	1
PF03850_Tfb4	1	1	2	1	1	1
PF03853_YjeF_N	1	1	3	2	3	3
PF03859_CG-1	1	1	1	1	2	2
PF03868_Ribosomal_L6e_N	0	1	1	2	1	4
PF03870_RNA_pol_Rpb8	1	1	1	1	1	2
PF03871_RNA_pol_Rpb5_N	1	1	1	1	1	1
PF03874_RNA_pol_Rpb4	2	1	1	2	2	2
PF03876_RNA_pol_Rpb7_N	2	2	3	2	3	4
PF03878_YIF1	1	1	2	0	2	2
PF03879_Cgr1	0	1	1	0	0	0
PF03881_Fructosamin_kin	1	0	1	2	2	2
PF03896_TRAP_alpha	1	1	1	1	1	1
PF03900_Porphobil_deamC	0	1	2	1	1	2
PF03901_Glyco_transf_22	3	4	3	5	4	4
PF03908_Sec20	0	1	0	1	1	1
PF03909_BSD	4	3	4	4	4	4
PF03911_Sec61_beta	1	1	1	0	1	5
PF03914_CBF	3	3	2	4	3	3
PF03915_AIP3	1	2	5	0	3	3
PF03917_GSH_synth_ATP	1	3	1	1	1	1
PF03919_mRNA_cap_C	1	1	1	1	1	1
PF03920_TLE_N	1	1	7	1	5	6
PF03921_ICAM_N	0	0	0	0	5	5
PF03931_Skp1_POZ	24	7	3	2	2	3
PF03932_CutC	1	1	1	1	1	1
PF03937_Sdh5	1	2	1	2	1	1
PF03939_Ribosomal_L23eN	2	0	1	1	1	22
PF03941_INCENP_ARK-bind	2	0	0	2	1	1
PF03942_DTW	1	2	1	2	2	2
PF03943_TAP_C	1	2	1	1	2	4
PF03946_Ribosomal_L11_N	2	2	2	1	2	6
PF03947_Ribosomal_L2_C	2	2	2	2	2	2
PF03949_Malic_M	1	5	3	1	3	3
PF03950_tRNA-synt_1c_C	2	2	2	2	2	2
PF03951_Gln-synt_N	5	2	4	2	2	3
PF03952_Enolase_N	1	1	5	4	4	5
PF03953_Tubulin_C	16	12	22	16	23	21
PF03954_Lectin_N	0	0	0	0	3	4
PF03957_Jun	0	1	5	2	3	3
PF03959_FSH1	1	2	1	0	1	1
PF03962_Mnd1	0	0	1	1	1	1
PF03964_Chorion_2	1	3	0	0	0	0
PF03966_Trm112p	1	1	2	0	2	3
PF03969_AFG1_ATPase	1	1	2	1	1	1
PF03972_MmgE_PrpD	0	0	2	2	1	1
PF03980_Nnf1	1	0	0	1	1	1
PF03981_Ubiq_cyt_C_chap	1	1	1	1	1	1
PF03982_DAGAT	4	3	4	8	8	6
PF03985_Paf1	1	2	1	0	1	1
PF03986_Autophagy_N	1	1	1	1	1	1
PF03987_Autophagy_act_C	2	1	2	2	2	2
PF03992_ABM	0	0	2	3	3	3
PF03997_VPS28	1	1	1	1	1	1
PF03998_Utp11	1	1	1	1	1	1
PF03999_MAP65_ASE1	1	2	3	1	2	2
PF04000_Sas10_Utp3	2	3	3	2	3	3
PF04003_Utp12	3	3	3	3	3	3
PF04004_Leo1	1	2	1	2	1	2
PF04005_Hus1	1	1	2	1	2	2
PF04006_Mpp10	1	1	1	1	1	1
PF04030_ALO	0	0	0	1	0	1
PF04031_Las1	1	1	1	0	1	1
PF04032_Rpr2	1	2	1	0	1	1
PF04034_DUF367	1	1	1	1	1	1
PF04037_DUF382	1	1	1	1	1	1
PF04042_DNA_pol_E_B	3	3	3	1	3	3
PF04045_P34-Arc	1	1	1	1	1	2
PF04046_PSP	3	1	2	1	2	2
PF04048_Sec8_exocyst	1	1	1	1	1	1
PF04049_APC8	1	2	1	0	1	1
PF04050_Upf2	1	2	0	1	1	1
PF04051_TRAPP	3	3	4	3	5	5
PF04053_Coatomer_WDAD	3	2	2	2	2	2
PF04054_Not1	1	1	1	1	1	2
PF04055_Radical_SAM	6	5	6	6	9	8
PF04056_Ssl1	2	2	3	1	4	2
PF04057_Rep-A_N	0	1	1	1	1	1
PF04061_ORMDL	0	1	3	3	3	4
PF04062_P21-Arc	1	2	1	1	1	1
PF04063_DUF383	1	1	1	0	1	1
PF04064_DUF384	1	1	1	0	1	1
PF04065_Not3	1	1	3	0	1	1
PF04068_RLI	2	2	2	2	2	2
PF04072_LCM	1	1	2	2	2	2
PF04073_YbaK	0	0	1	1	1	1
PF04078_Rcd1	1	3	1	1	1	1
PF04080_Per1	1	1	1	0	1	1
PF04081_DNA_pol_delta_4	0	0	0	0	1	1
PF04083_Abhydro_lipase	8	20	1	6	6	10
PF04084_ORC2	1	1	0	1	1	1
PF04086_SRP-alpha_N	1	1	1	1	1	1
PF04088_Peroxin-13_N	1	1	1	1	1	1
PF04089_BRICHOS	1	1	7	8	9	10
PF04091_Sec15	1	1	1	2	2	2
PF04095_NAPRTase	2	1	7	3	3	2
PF04096_Nucleoporin2	1	1	0	1	1	1
PF04097_Nic96	1	2	1	1	1	1
PF04098_Rad52_Rad22	0	0	1	2	2	1
PF04099_Sybindin	1	2	2	1	2	2
PF04100_Vps53_N	1	1	0	1	1	1
PF04101_Glyco_tran_28_C	1	1	1	1	0	2
PF04103_CD20	2	1	19	6	22	25
PF04104_DNA_primase_lrg	1	1	1	1	1	1
PF04106_APG5	1	1	1	1	1	1
PF04109_APG9	1	1	1	1	2	2
PF04110_APG12	1	1	1	1	1	1
PF04111_APG6	1	1	0	1	2	2
PF04112_Mak10	1	1	1	1	1	1
PF04113_Gpi16	1	2	0	1	1	1
PF04114_Gaa1	1	1	0	0	1	1
PF04116_FA_hydroxylase	5	2	10	4	6	5
PF04117_Mpv17_PMP22	1	10	3	0	4	4
PF04118_Dopey_N	1	1	2	2	2	2
PF04121_Nup84_Nup100	0	1	1	1	1	1
PF04124_Dor1	1	1	1	1	1	1
PF04127_DFP	1	1	1	1	1	1
PF04129_Vps52	2	1	1	0	1	1
PF04130_Spc97_Spc98	1	7	5	5	5	5
PF04133_Vps55	1	1	3	2	2	3
PF04135_Nop10p	1	1	1	0	1	1
PF04136_Sec34	2	1	1	1	1	1
PF04137_ERO1	1	1	2	2	2	2
PF04139_Rad9	1	1	1	3	2	2
PF04140_ICMT	2	1	1	1	1	1
PF04142_Nuc_sug_transp	10	3	6	4	5	5
PF04144_SCAMP	1	1	7	4	5	5
PF04145_Ctr	11	3	1	2	2	2
PF04146_YTH	0	2	4	4	5	5
PF04147_Nop14	1	1	1	1	1	1
PF04148_Erv26	0	1	1	0	1	1
PF04152_Mre11_DNA_bind	1	1	1	1	1	1
PF04153_NOT2_3_5	3	3	4	1	2	2
PF04157_EAP30	2	2	3	2	2	2
PF04158_Sof1	1	1	1	2	1	1
PF04161_Arv1	1	1	0	1	1	1
PF04176_TIP41	1	1	1	1	1	1
PF04177_TAP42	1	1	1	1	1	2
PF04178_Got1	3	2	7	3	5	6
PF04180_LTV	1	1	2	1	1	1
PF04181_RPAP2_Rtr1	1	0	1	1	1	1
PF04182_B-block_TFIIIC	0	1	1	2	1	1
PF04184_ST7	1	2	2	2	2	2
PF04188_Mannosyl_trans2	2	1	0	0	1	1
PF04189_Gcd10p	1	1	1	1	1	1
PF04190_DUF410	1	1	1	1	1	2
PF04191_PEMT	0	0	1	1	1	1
PF04192_Utp21	1	1	2	1	1	1
PF04193_PQ-loop	8	6	13	10	9	9
PF04194_PDCD2_C	1	2	2	3	2	2
PF04201_TPD52	1	1	4	4	4	4
PF04209_HgmA	1	1	1	1	1	1
PF04212_MIT	3	6	6	7	10	12
PF04218_CENP-B_N	0	7	0	0	8	7
PF04227_Indigoidine_A	1	1	1	1	0	0
PF04241_DUF423	1	2	1	0	1	1
PF04253_TFR_dimer	3	0	5	4	6	6
PF04258_Peptidase_A22B	3	2	3	3	5	6
PF04263_TPK_catalytic	1	1	1	1	1	1
PF04265_TPK_B1_binding	1	1	1	1	1	1
PF04266_ASCH	0	1	1	1	1	2
PF04272_Phospholamban	0	0	0	1	1	1
PF04275_P-mevalo_kinase	1	1	1	0	1	1
PF04280_Tim44	2	2	2	2	2	3
PF04281_Tom22	1	1	1	1	1	2
[truncated: 2,651 more rows]
